# Supplementary material for: Putative palm pathogens: Novel species and new host records of leaf disease-associated microfungi (Ascomycota) on Nypa fruticans in Thailand
Source: MycoKeys. 2026 Apr 6;130:315–53. doi: 10.3897/mycokeys.130.175665 (PMC13077315; doi:10.3897/mycokeys.130.175665)
Supplement: XML Treatment for Brunswickiella nypae [file mycokeys.130.175665-treatment1.xml]

<!DOCTYPE tp:taxon-treatment
  PUBLIC "-//TaxonX//DTD Taxonomic Treatment Publishing DTD v0 20100105//EN" "tax-treatment-NSO.dtd">
<tp:taxon-treatment xmlns:tp="http://www.plazi.org/taxpub"><tp:treatment-meta><kwd-group><label>Taxon classification</label><kwd>
                <named-content content-type="kingdom">Fungi</named-content>
              </kwd><kwd>
                <named-content content-type="order">Mycosphaerellales</named-content>
              </kwd><kwd>
                <named-content content-type="family">Mycosphaerellaceae</named-content>
              </kwd></kwd-group><mixed-citation publication-type="journal"><person-group><name><surname>Aumentado</surname><given-names>Herbert Dustin R.</given-names></name><name><surname>Jayawardena</surname><given-names>Ruvishika S.</given-names></name><name><surname>Apurillo</surname><given-names>Carlo Chris</given-names></name><name><surname>Phukhamsakda</surname><given-names>Chayanard</given-names></name><name><surname>Jones</surname><given-names>E. B. Gareth</given-names></name><name><surname>McKenzie</surname><given-names>Eric H. C.</given-names></name><name><surname>Hyde</surname><given-names>Kevin D.</given-names></name><name><surname>Yu</surname><given-names>Long-Feng</given-names></name><name><surname>Wang</surname><given-names>Yong</given-names></name></person-group><article-title>Putative palm pathogens: Novel species and new host records of leaf disease-associated microfungi (<tp:taxon-name><tp:taxon-name-part taxon-name-part-type="phylum" reg="Ascomycota">Ascomycota</tp:taxon-name-part></tp:taxon-name>) on <italic><tp:taxon-name><tp:taxon-name-part taxon-name-part-type="genus" reg="Nypa">Nypa</tp:taxon-name-part> <tp:taxon-name-part taxon-name-part-type="species" reg="fruticans">fruticans</tp:taxon-name-part></tp:taxon-name></italic> in Thailand</article-title><source>MycoKeys</source><day>06</day><month>04</month><year>2026</year><volume>130</volume><fpage>315</fpage><lpage>353</lpage><pub-id pub-id-type="doi">10.3897/mycokeys.130.175665</pub-id></mixed-citation></tp:treatment-meta><tp:nomenclature><tp:taxon-name><object-id xmlns:xlink="http://www.w3.org/1999/xlink" content-type="arpha" xlink:type="simple">64671CE3-FAE7-5974-B85D-80F1E9DC0E94</object-id>
                    		<tp:taxon-name-part taxon-name-part-type="genus" reg="Brunswickiella">Brunswickiella</tp:taxon-name-part> <tp:taxon-name-part taxon-name-part-type="species" reg="nypae">nypae</tp:taxon-name-part>
                    	
                    		<object-id xmlns:xlink="http://www.w3.org/1999/xlink" xlink:type="simple">Index Fungorum: IF904674</object-id>
                    	</tp:taxon-name><tp:taxon-authority>Aumentado, Jayaward., E.B.G. Jones &amp; K.D. Hyde</tp:taxon-authority><tp:taxon-status xmlns:xlink="http://www.w3.org/1999/xlink" xlink:type="simple">sp. nov.</tp:taxon-status><xref ref-type="fig" rid="F1">Figs 1</xref><xref ref-type="fig" rid="F6">, 6</xref></tp:nomenclature><tp:treatment-sec sec-type="Holotype"><title>Holotype.</title><p>MFLU25-0393.</p></tp:treatment-sec><tp:treatment-sec sec-type="Etymology"><title>Etymology.</title><p>The epithet refers to the host genus, <italic><tp:taxon-name><tp:taxon-name-part taxon-name-part-type="genus" reg="Nypa">Nypa</tp:taxon-name-part></tp:taxon-name></italic>, from which the species was isolated.</p></tp:treatment-sec><tp:treatment-sec sec-type="Description"><title>Description.</title><p>Associated with leaf spots of <italic><tp:taxon-name><tp:taxon-name-part taxon-name-part-type="genus" reg="Nypa">Nypa</tp:taxon-name-part> <tp:taxon-name-part taxon-name-part-type="species" reg="fruticans">fruticans</tp:taxon-name-part></tp:taxon-name></italic>. <bold><italic>Leaf spots</italic></bold> initial rounded then expand to elongated and irregular in shape, brown with a darker brown margin. <bold>Asexual morph</bold>: On PDA, <bold><italic>Conidiomata</italic></bold> sporodochial, superficial, effuse, non-stromatic, center, confluent, pale pink becoming dark peach with hyaline hyphae; giving rise to conidiophores, conidiogenous cells, and conidia. Basal stroma poorly developed, hyaline. <bold><italic>Conidiophores</italic></bold> arising from the basal stroma or hyphae, hyaline, septate, consisting of a stipe and mostly branched conidiogenous cells. <bold><italic>Conidiogenous cells</italic></bold> 5.2–8 × 1.2–2 μm (6 × 1.8 μm), hyaline, smooth, subcylindrical, terminal and lateral, proliferating percurrently at apex. <bold><italic>Conidia</italic></bold> 6.6–9 × 1.8–2.5 μm (8 × 2.2 μm, <italic>n = 30</italic>, l/w: 3.64), solitary, hyaline, smooth, eguttulate, subcylindrical to narrowly fusoid-ellipsoidal, mostly straight, tapering to subobtuse apex and truncate hilum. <bold>Sexual morph</bold>: Not observed.</p></tp:treatment-sec><tp:treatment-sec sec-type="Culture characteristics"><title>Culture characteristics.</title><p>Colonies on PDA reaching approximately 32 mm diam. after 4 weeks of incubation at room temperature; mycelium brown, turning black to olivaceous black with grayish margin; elevation flat to slightly concave with pale pink to peach conidial masses forming at the center, with an entire or undulate margin.</p></tp:treatment-sec><tp:treatment-sec sec-type="Specimen examined"><title>Specimen examined.</title><p>Thailand • Prachuap Khiri Khan, Pran Buri District, Fang Tha, Wang Pong, associated with leaf spots of <italic><tp:taxon-name><tp:taxon-name-part taxon-name-part-type="genus" reg="Nypa">Nypa</tp:taxon-name-part> <tp:taxon-name-part taxon-name-part-type="species" reg="fruticans">fruticans</tp:taxon-name-part></tp:taxon-name></italic> (<tp:taxon-name><tp:taxon-name-part taxon-name-part-type="family" reg="Arecaceae">Arecaceae</tp:taxon-name-part></tp:taxon-name>), 4 February 2023, H. D. Aumentado, dried culture permanently preserved in a metabolically inactive state NFS301B (MFLU25-0393, <bold>holotype)</bold>, <bold>ex-type</bold><abbrev xmlns:xlink="http://www.w3.org/1999/xlink" content-type="institution" xlink:title="Mae Fah Luang University Culture Collection, Chiang Rai, Thailand" xlink:type="simple">MFLUCC</abbrev> 26-0121.</p></tp:treatment-sec><tp:treatment-sec sec-type="Additional specimen examined"><title>Additional specimen examined.</title><p>Thailand • Prachuap Khiri Khan, Pran Buri District, Fang Tha, Wang Pong, associated with leaf spots of <italic><tp:taxon-name><tp:taxon-name-part taxon-name-part-type="genus" reg="Nypa">Nypa</tp:taxon-name-part> <tp:taxon-name-part taxon-name-part-type="species" reg="fruticans">fruticans</tp:taxon-name-part></tp:taxon-name></italic> (<tp:taxon-name><tp:taxon-name-part taxon-name-part-type="family" reg="Arecaceae">Arecaceae</tp:taxon-name-part></tp:taxon-name>), 4 February 2023, H. D. Aumentado, dried culture permanently preserved in a metabolically inactive state NFS301AX (MFLU25-0394), NFS301CX (MFLU25-0395), living cultures <abbrev xmlns:xlink="http://www.w3.org/1999/xlink" content-type="institution" xlink:title="Mae Fah Luang University Culture Collection, Chiang Rai, Thailand" xlink:type="simple">MFLUCC</abbrev> 26-0122, <abbrev xmlns:xlink="http://www.w3.org/1999/xlink" content-type="institution" xlink:title="Mae Fah Luang University Culture Collection, Chiang Rai, Thailand" xlink:type="simple">MFLUCC</abbrev> 26-0123.</p></tp:treatment-sec><tp:treatment-sec sec-type="GenBank accession numbers"><title>GenBank accession numbers.</title><p>ITS = <ext-link xmlns:xlink="http://www.w3.org/1999/xlink" xlink:href="PX612243" ext-link-type="gen" xlink:type="simple">PX612243</ext-link>, <ext-link xmlns:xlink="http://www.w3.org/1999/xlink" xlink:href="PX612244" ext-link-type="gen" xlink:type="simple">PX612244</ext-link>, <ext-link xmlns:xlink="http://www.w3.org/1999/xlink" xlink:href="PX612245" ext-link-type="gen" xlink:type="simple">PX612245</ext-link>; LSU = <ext-link xmlns:xlink="http://www.w3.org/1999/xlink" xlink:href="PX649205" ext-link-type="gen" xlink:type="simple">PX649205</ext-link>, <ext-link xmlns:xlink="http://www.w3.org/1999/xlink" xlink:href="PX649206" ext-link-type="gen" xlink:type="simple">PX649206</ext-link>, <ext-link xmlns:xlink="http://www.w3.org/1999/xlink" xlink:href="PX649207" ext-link-type="gen" xlink:type="simple">PX649207</ext-link>; RPB2 = <ext-link xmlns:xlink="http://www.w3.org/1999/xlink" xlink:href="PX692517" ext-link-type="gen" xlink:type="simple">PX692517</ext-link>, <ext-link xmlns:xlink="http://www.w3.org/1999/xlink" xlink:href="PX692518" ext-link-type="gen" xlink:type="simple">PX692518</ext-link>, <ext-link xmlns:xlink="http://www.w3.org/1999/xlink" xlink:href="PX692519" ext-link-type="gen" xlink:type="simple">PX692519</ext-link>.</p></tp:treatment-sec><tp:treatment-sec sec-type="Hosts and distributions"><title>Hosts and distributions.</title><p>Associated with leaf spot of <italic><tp:taxon-name><tp:taxon-name-part taxon-name-part-type="genus" reg="Nypa">Nypa</tp:taxon-name-part> <tp:taxon-name-part taxon-name-part-type="species" reg="fruticans">fruticans</tp:taxon-name-part></tp:taxon-name></italic> in Thailand (this study).</p></tp:treatment-sec><tp:treatment-sec sec-type="Notes"><title>Notes.</title><p>Based on the concatenated gene tree phylogeny, three strains of <italic><tp:taxon-name><tp:taxon-name-part taxon-name-part-type="genus" reg="Brunswickiella">Brunswickiella</tp:taxon-name-part> <tp:taxon-name-part taxon-name-part-type="species" reg="nypae">nypae</tp:taxon-name-part></tp:taxon-name></italic> (MFLU25-0393, MFLU25-0394, and MFLU25-0395) formed a separate lineage with <italic><tp:taxon-name><tp:taxon-name-part taxon-name-part-type="genus" reg="Brunswickiella">B.</tp:taxon-name-part> <tp:taxon-name-part taxon-name-part-type="species" reg="parsonsiae">parsonsiae</tp:taxon-name-part></tp:taxon-name></italic> (CBS 137979) (<xref ref-type="bibr" rid="B110">Videira et al. 2017</xref>) with 100/1.0 <abbrev xmlns:xlink="http://www.w3.org/1999/xlink" xlink:title="Maximum likelihood" xlink:type="simple">ML</abbrev> and <abbrev xmlns:xlink="http://www.w3.org/1999/xlink" xlink:title="Bayesian posterior probability analyses" xlink:type="simple">PP</abbrev> values (Fig. <xref ref-type="fig" rid="F1">1</xref>). Similar topologies were also observed in single-gene tree phylogenies with high support values (Suppl. material <xref ref-type="supplementary-material" rid="S2">2</xref>: figs S1–S3). <italic><tp:taxon-name><tp:taxon-name-part taxon-name-part-type="genus" reg="Brunswickiella">Brunswickiella</tp:taxon-name-part> <tp:taxon-name-part taxon-name-part-type="species" reg="nypae">nypae</tp:taxon-name-part></tp:taxon-name></italic> (MFLU25-0393) is different based on ITS and <italic>RPB2</italic> loci from <italic><tp:taxon-name><tp:taxon-name-part taxon-name-part-type="genus" reg="Brunswickiella">B.</tp:taxon-name-part> <tp:taxon-name-part taxon-name-part-type="species" reg="parsonsiae">parsonsiae</tp:taxon-name-part></tp:taxon-name></italic> (CBS 137979), not including gaps, by nucleotide substitutions: 6/517 (1.15%) in ITS and 64/964 (6.64%) in <italic>RPB2</italic>. Morphological comparisons revealed that our species produced a different type of conidiomata (Fig. <xref ref-type="fig" rid="F6">6</xref>) compared to <italic><tp:taxon-name><tp:taxon-name-part taxon-name-part-type="genus" reg="Brunswickiella">B.</tp:taxon-name-part> <tp:taxon-name-part taxon-name-part-type="species" reg="parsonsiae">parsonsiae</tp:taxon-name-part></tp:taxon-name></italic> (CBS 137979) (<xref ref-type="bibr" rid="B24">Crous et al. 2014</xref>; <xref ref-type="bibr" rid="B110">Videira et al. 2017</xref>), as detailed in Table <xref ref-type="table" rid="T1">1</xref>. <italic><tp:taxon-name><tp:taxon-name-part taxon-name-part-type="genus" reg="Brunswickiella">Brunswickiella</tp:taxon-name-part> <tp:taxon-name-part taxon-name-part-type="species" reg="nypae">nypae</tp:taxon-name-part></tp:taxon-name></italic> produces larger conidia than <italic><tp:taxon-name><tp:taxon-name-part taxon-name-part-type="genus" reg="Brunswickiella">B.</tp:taxon-name-part> <tp:taxon-name-part taxon-name-part-type="species" reg="parsonsiae">parsonsiae</tp:taxon-name-part></tp:taxon-name></italic> (<xref ref-type="bibr" rid="B24">Crous et al. 2014</xref>). <italic><tp:taxon-name><tp:taxon-name-part taxon-name-part-type="genus" reg="Brunswickiella">Brunswickiella</tp:taxon-name-part> <tp:taxon-name-part taxon-name-part-type="species" reg="parsonsiae">parsonsiae</tp:taxon-name-part></tp:taxon-name></italic> was isolated from leaves of <italic><tp:taxon-name><tp:taxon-name-part taxon-name-part-type="genus" reg="Parsonsia">Parsonsia</tp:taxon-name-part> <tp:taxon-name-part taxon-name-part-type="species" reg="straminea">straminea</tp:taxon-name-part></tp:taxon-name></italic> (<tp:taxon-name><tp:taxon-name-part taxon-name-part-type="family" reg="Apocynaceae">Apocynaceae</tp:taxon-name-part></tp:taxon-name>) in Australia (<xref ref-type="bibr" rid="B24">Crous et al. 2014</xref>), while our species was isolated from leaf spots of <italic><tp:taxon-name><tp:taxon-name-part taxon-name-part-type="genus" reg="Nypa">Nypa</tp:taxon-name-part> <tp:taxon-name-part taxon-name-part-type="species" reg="fruticans">fruticans</tp:taxon-name-part></tp:taxon-name></italic> in Thailand. Thus, based on morphological differences, host association, nucleotide differences, and molecular phylogenetic analyses, we introduce <italic><tp:taxon-name><tp:taxon-name-part taxon-name-part-type="genus" reg="Brunswickiella">Brunswickiella</tp:taxon-name-part> <tp:taxon-name-part taxon-name-part-type="species" reg="nypae">nypae</tp:taxon-name-part></tp:taxon-name></italic> as a new species.</p><fig id="F6" position="float" orientation="portrait"><object-id xmlns:xlink="http://www.w3.org/1999/xlink" content-type="doi" xlink:type="simple">10.3897/mycokeys.130.175665.figure6</object-id><object-id xmlns:xlink="http://www.w3.org/1999/xlink" content-type="arpha" xlink:type="simple">A485C173-CD45-5615-8AE5-221F091E8472</object-id><label>Figure 6.</label><caption><p><italic><tp:taxon-name><tp:taxon-name-part taxon-name-part-type="genus" reg="Brunswickiella">Brunswickiella</tp:taxon-name-part> <tp:taxon-name-part taxon-name-part-type="species" reg="nypae">nypae</tp:taxon-name-part></tp:taxon-name></italic> (MFLU25-0393, holotype). <bold>a, b</bold>. Leaf spot symptoms on <italic><tp:taxon-name><tp:taxon-name-part taxon-name-part-type="genus" reg="Nypa">Nypa</tp:taxon-name-part> <tp:taxon-name-part taxon-name-part-type="species" reg="fruticans">fruticans</tp:taxon-name-part></tp:taxon-name></italic>; <bold>c, d</bold>. Conidia attachment on conidiophores and hyphae; <bold>e, f</bold>. Colony with sporodochia on PDA at 1 month post-incubation (obverse, reverse); <bold>h–j</bold> Conidia. Scale bars: 5 μm (<bold>c, j</bold>); 10 μm (<bold>d, g–i</bold>).</p></caption><graphic xmlns:xlink="http://www.w3.org/1999/xlink" xlink:href="mycokeys-130-315-g006.jpg" id="oo_1582324.jpg" position="float" orientation="portrait" xlink:type="simple"><uri content-type="original_file" xlink:type="simple">https://binary.pensoft.net/fig/1582324</uri></graphic></fig><table-wrap id="T1" position="float" orientation="portrait"><label>Table 1.</label><caption><p>Morphological comparison of <italic><tp:taxon-name><tp:taxon-name-part taxon-name-part-type="genus" reg="Brunswickiella">Brunswickiella</tp:taxon-name-part> <tp:taxon-name-part taxon-name-part-type="species" reg="nypae">nypae</tp:taxon-name-part></tp:taxon-name></italic> and <italic><tp:taxon-name><tp:taxon-name-part taxon-name-part-type="genus" reg="Brunswickiella">Brunswickiella</tp:taxon-name-part> <tp:taxon-name-part taxon-name-part-type="species" reg="parsonsiae">parsonsiae</tp:taxon-name-part></tp:taxon-name></italic>.</p></caption><table><tbody><tr><th rowspan="2" colspan="1">Taxa</th><th rowspan="2" colspan="1">Colony on PDA</th><th rowspan="2" colspan="1">Conidiomata</th><th rowspan="1" colspan="2">Conidia</th><th rowspan="2" colspan="1">Reference</th></tr><tr><th rowspan="1" colspan="1">Characters</th><th rowspan="1" colspan="1">Size</th></tr><tr><td rowspan="1" colspan="1">
                      <bold><italic><tp:taxon-name><tp:taxon-name-part taxon-name-part-type="genus" reg="Brunswickiella">Brunswickiella</tp:taxon-name-part> <tp:taxon-name-part taxon-name-part-type="species" reg="nypae">nypae</tp:taxon-name-part></tp:taxon-name></italic> MFLU25-0393</bold>
                    </td><td rowspan="1" colspan="1">Obverse: brown, turning black to olivaceous black with grayish margin; elevation flat to slightly concave with pale pink to peach conidial masses forming at the center, with an entire or undulate margin; Reverse: black</td><td rowspan="1" colspan="1">sporodochial superficial, effuse, non-stromatic, central, confluent, pale pink to dark peach with hyaline hyphae</td><td rowspan="1" colspan="1">solitary, hyaline, smooth, eguttulate, subcylindrical to narrowly fusoid-ellipsoidal, mostly straight, tapering to subobtuse apex and truncate hilum</td><td rowspan="1" colspan="1">8 × 2.2 μm, (6–9 × 1.8–2.5 μm), l/w ratio: 3.64</td><td rowspan="1" colspan="1">This study</td></tr><tr><td rowspan="1" colspan="1"><italic><tp:taxon-name><tp:taxon-name-part taxon-name-part-type="genus" reg="Brunswickiella">Brunswickiella</tp:taxon-name-part> <tp:taxon-name-part taxon-name-part-type="species" reg="parsonsiae">parsonsiae</tp:taxon-name-part></tp:taxon-name></italic> CBS 137979</td><td rowspan="1" colspan="1">Obverse: erumpent, folded, spreading, with even, lobed margins, surface pale olivaceous-gray; Reverse: smoke-gray</td><td rowspan="1" colspan="1">pycnidial immersed, black, with central ostiole and acervular convulated, stromatic, irregular, brown, verruculose hyphae</td><td rowspan="1" colspan="1">solitary, straight to slightly curved, hyaline, smooth, guttulate, subcylindrical to narrowly fusoid-ellipsoidal, widest in the middle</td><td rowspan="1" colspan="1">6–7 × 2 μm; l/w ratio: 3–3.5</td><td rowspan="1" colspan="1"><xref ref-type="bibr" rid="B24">Crous et al. 2014</xref>; <xref ref-type="bibr" rid="B110">Videira et al. 2017</xref></td></tr></tbody></table></table-wrap></tp:treatment-sec><tp:treatment-sec><!--Section generated to contain objects referenced in tp:taxon-treatment.--><fig id="F1" position="float" orientation="portrait"><object-id xmlns:xlink="http://www.w3.org/1999/xlink" content-type="doi" xlink:type="simple">10.3897/mycokeys.130.175665.figure1</object-id><object-id xmlns:xlink="http://www.w3.org/1999/xlink" content-type="arpha" xlink:type="simple">F4CE71D3-468C-5AD8-9DD9-E05FD00A7852</object-id><label>Figure 1.</label><caption><p>Phylogram generated from maximum likelihood analysis based on the concatenated LSU, ITS, and <italic>RPB2</italic> sequence data of selected genera of <tp:taxon-name><tp:taxon-name-part taxon-name-part-type="family" reg="Mycosphaerellaceae">Mycosphaerellaceae</tp:taxon-name-part></tp:taxon-name>. The tree topology of the <abbrev xmlns:xlink="http://www.w3.org/1999/xlink" xlink:title="Maximum likelihood" xlink:type="simple">ML</abbrev> analysis was identical to the <abbrev xmlns:xlink="http://www.w3.org/1999/xlink" xlink:title="Bayesian posterior probability analyses" xlink:type="simple">PP</abbrev> analysis. Support values for maximum likelihood (<abbrev xmlns:xlink="http://www.w3.org/1999/xlink" xlink:title="Maximum likelihood" xlink:type="simple">ML</abbrev>) ≥ 70% and Bayesian posterior probabilities (<abbrev xmlns:xlink="http://www.w3.org/1999/xlink" xlink:title="Bayesian posterior probability analyses" xlink:type="simple">PP</abbrev>) ≥ 0.90 are annotated at the nodes as <abbrev xmlns:xlink="http://www.w3.org/1999/xlink" xlink:title="Maximum likelihood" xlink:type="simple">ML</abbrev>/<abbrev xmlns:xlink="http://www.w3.org/1999/xlink" xlink:title="Bayesian posterior probability analyses" xlink:type="simple">PP</abbrev>. The tree is rooted with <italic><tp:taxon-name><tp:taxon-name-part taxon-name-part-type="genus" reg="Zasmidium">Zasmidium</tp:taxon-name-part> <tp:taxon-name-part taxon-name-part-type="species" reg="grevilleae">grevilleae</tp:taxon-name-part></tp:taxon-name></italic> (CBS 124107). Type strains are in bold and are marked with a “<sup>T</sup>”, and newly identified isolates in this study are in white. Bar = 0.05 represents the estimated number of nucleotide substitutions per site per branch.</p></caption><graphic xmlns:xlink="http://www.w3.org/1999/xlink" xlink:href="mycokeys-130-315-g001.jpg" id="oo_1582319.jpg" position="float" orientation="portrait" xlink:type="simple"><uri content-type="original_file" xlink:type="simple">https://binary.pensoft.net/fig/1582319</uri></graphic></fig><supplementary-material xmlns:xlink="http://www.w3.org/1999/xlink" id="S2" position="float" orientation="portrait" xlink:type="simple"><object-id content-type="doi" xlink:type="simple">10.3897/mycokeys.130.175665.suppl2</object-id><object-id content-type="arpha" xlink:type="simple">11DDDB3A-FD03-5575-9E30-6CDC88BE0BD4</object-id><label>Supplementary material 2</label><caption><p>Worldwide checklist of microfungi reported on <italic><tp:taxon-name><tp:taxon-name-part taxon-name-part-type="genus" reg="Nypa">Nypa</tp:taxon-name-part> <tp:taxon-name-part taxon-name-part-type="species" reg="fruticans">fruticans</tp:taxon-name-part></tp:taxon-name></italic>, their distribution and lifestyle/s</p></caption><statement content-type="dataType"><label>Data type</label><p>docx</p></statement><media xlink:href="mycokeys-130-315-s002.docx" mimetype="application" mime-subtype="vnd.openxmlformats-officedocument.wordprocessingml.document" position="float" orientation="portrait" id="oo_1582330.docx" xlink:type="simple"><uri content-type="original_file" xlink:type="simple">https://binary.pensoft.net/file/1582330</uri></media><permissions><license xlink:type="simple"><license-p>This dataset is made available under the Open Database License (<ext-link ext-link-type="uri" xlink:href="http://opendatacommons.org/licenses/odbl/1.0/" xlink:type="simple">http://opendatacommons.org/licenses/odbl/1.0/</ext-link>). The Open Database License (ODbL) is a license agreement intended to allow users to freely share, modify, and use this Dataset while maintaining this same freedom for others, provided that the original source and author(s) are credited.</license-p></license></permissions><attrib specific-use="authors"> Herbert Dustin R. Aumentado, Ruvishika S. Jayawardena, Carlo Chris Apurillo, Chayanard Phukhamsakda, E. B. Gareth Jones, Eric H. C. McKenzie, Kevin D. Hyde, Long-Feng Yu, Yong Wang</attrib></supplementary-material></tp:treatment-sec><ref-list><ref id="B110"><mixed-citation xmlns:xlink="http://www.w3.org/1999/xlink" xlink:type="simple">Videira SI, Groenewald JZ, Nakashima C, Braun U, Barreto RW, de Wit PJ, Crous PW (2017) <tp:taxon-name><tp:taxon-name-part taxon-name-part-type="family">Mycosphaerellaceae</tp:taxon-name-part></tp:taxon-name>–chaos or clarity?. Studies in Mycology 87: 257–421. <ext-link xlink:href="10.1016/j.simyco.2017.09.003" ext-link-type="doi" xlink:type="simple">https://doi.org/10.1016/j.simyco.2017.09.003</ext-link></mixed-citation></ref><ref id="B24"><mixed-citation xmlns:xlink="http://www.w3.org/1999/xlink" xlink:type="simple">Crous PW, Shivas RG, Quaedvlieg WV, Van der Bank M, Zhang Y, Summerell BA, Guarro J, Wingfield MJ, Wood AR, Alfenas AC, Braun U (2014) Fungal Planet description sheets: 214–280. Persoonia 32(1): 184–306. <ext-link xlink:href="10.3767/003158514x682395" ext-link-type="doi" xlink:type="simple">https://doi.org/10.3767/003158514x682395</ext-link></mixed-citation></ref></ref-list></tp:taxon-treatment>
