# Supplementary material for: Putative palm pathogens: Novel species and new host records of leaf disease-associated microfungi (Ascomycota) on Nypa fruticans in Thailand
Source: MycoKeys. 2026 Apr 6;130:315–53. doi: 10.3897/mycokeys.130.175665 (PMC13077315; doi:10.3897/mycokeys.130.175665)
Supplement: XML Treatment for Pestalotiopsis nypae [file mycokeys.130.175665-treatment2.xml]

<!DOCTYPE tp:taxon-treatment
  PUBLIC "-//TaxonX//DTD Taxonomic Treatment Publishing DTD v0 20100105//EN" "tax-treatment-NSO.dtd">
<tp:taxon-treatment xmlns:tp="http://www.plazi.org/taxpub"><tp:treatment-meta><kwd-group><label>Taxon classification</label><kwd>
                <named-content content-type="kingdom">Fungi</named-content>
              </kwd><kwd>
                <named-content content-type="order">Amphisphaeriales</named-content>
              </kwd><kwd>
                <named-content content-type="family">Pestalotiopsidaceae</named-content>
              </kwd></kwd-group><mixed-citation publication-type="journal"><person-group><name><surname>Aumentado</surname><given-names>Herbert Dustin R.</given-names></name><name><surname>Jayawardena</surname><given-names>Ruvishika S.</given-names></name><name><surname>Apurillo</surname><given-names>Carlo Chris</given-names></name><name><surname>Phukhamsakda</surname><given-names>Chayanard</given-names></name><name><surname>Jones</surname><given-names>E. B. Gareth</given-names></name><name><surname>McKenzie</surname><given-names>Eric H. C.</given-names></name><name><surname>Hyde</surname><given-names>Kevin D.</given-names></name><name><surname>Yu</surname><given-names>Long-Feng</given-names></name><name><surname>Wang</surname><given-names>Yong</given-names></name></person-group><article-title>Putative palm pathogens: Novel species and new host records of leaf disease-associated microfungi (<tp:taxon-name><tp:taxon-name-part taxon-name-part-type="phylum" reg="Ascomycota">Ascomycota</tp:taxon-name-part></tp:taxon-name>) on <italic><tp:taxon-name><tp:taxon-name-part taxon-name-part-type="genus" reg="Nypa">Nypa</tp:taxon-name-part> <tp:taxon-name-part taxon-name-part-type="species" reg="fruticans">fruticans</tp:taxon-name-part></tp:taxon-name></italic> in Thailand</article-title><source>MycoKeys</source><day>06</day><month>04</month><year>2026</year><volume>130</volume><fpage>315</fpage><lpage>353</lpage><pub-id pub-id-type="doi">10.3897/mycokeys.130.175665</pub-id></mixed-citation></tp:treatment-meta><tp:nomenclature><tp:taxon-name><object-id xmlns:xlink="http://www.w3.org/1999/xlink" content-type="arpha" xlink:type="simple">9E9B3F50-0BA9-542B-BA82-E5C70163F0E6</object-id>
                    		<tp:taxon-name-part taxon-name-part-type="genus" reg="Pestalotiopsis">Pestalotiopsis</tp:taxon-name-part> <tp:taxon-name-part taxon-name-part-type="species" reg="nypae">nypae</tp:taxon-name-part>
                    	
                    		<object-id xmlns:xlink="http://www.w3.org/1999/xlink" xlink:type="simple">Index Fungorum: IF904675</object-id>
                    	</tp:taxon-name><tp:taxon-authority>Aumentado, Jayaward., E.B.G. Jones &amp; K.D. Hyde</tp:taxon-authority><tp:taxon-status xmlns:xlink="http://www.w3.org/1999/xlink" xlink:type="simple">sp. nov.</tp:taxon-status><xref ref-type="fig" rid="F2">Figs 2</xref><xref ref-type="fig" rid="F7">, 7</xref></tp:nomenclature><tp:treatment-sec sec-type="Holotype"><title>Holotype.</title><p>MFLU25-0396.</p></tp:treatment-sec><tp:treatment-sec sec-type="Etymology"><title>Etymology.</title><p>The epithet refers to the host genus, <italic><tp:taxon-name><tp:taxon-name-part taxon-name-part-type="genus" reg="Nypa">Nypa</tp:taxon-name-part></tp:taxon-name></italic>, from which the species was isolated.</p></tp:treatment-sec><tp:treatment-sec sec-type="Description"><title>Description.</title><p>Associated with leaf spots of <italic><tp:taxon-name><tp:taxon-name-part taxon-name-part-type="genus" reg="Nypa">Nypa</tp:taxon-name-part> <tp:taxon-name-part taxon-name-part-type="species" reg="fruticans">fruticans</tp:taxon-name-part></tp:taxon-name></italic>. <bold><italic>Leaf blight</italic></bold> initially small, oval, grayish black necrotic spots that expand along the margin of the leaves. <bold>Sexual morph</bold>: Not observed. <bold>Asexual morph</bold>: On PDA, <bold><italic>Conidiomata</italic></bold> sporodochial, black, solitary, globose to subglobose, superficial. <bold><italic>Conidiophores</italic></bold> lageniform to fusoid, hyaline, septate, smooth- and thin-walled, collarette present. <bold><italic>Conidiogenous cells</italic></bold> indistinct. <bold><italic>Conidia</italic></bold> 17–25.7 µm × 4.7–6.2 µm (19.8 µm ± 2.8 × 5.4 µm ± 0.3), fusiform to clavate, straight to slightly curved, 3-4-septate; apical cell conical, 3.8–6.4 µm long (4.2 µm ± 0.7, <italic>n = 30</italic>), hyaline, with two to four appendages 8.2–19.3 µm long (14.8 µm ± 3.36, <italic>n = 30</italic>); three median cells concolorous brown, 11.8–16.4 µm long (9.6 µm ± 1.8, <italic>n = 30</italic>), septa and periclinal walls darker than rest of the cell, versicolored, wall rugose; basal cell obconic, with a truncate base, 2.2–5.6 µm long (3.3 µm ± 0.9, <italic>n = 30</italic>), hyaline or sometimes pale brown, thin- and smooth-walled; with one appendage 3.3–6.5 µm long (4.8 µm ± 0.8, <italic>n = 30</italic>).</p></tp:treatment-sec><tp:treatment-sec sec-type="Culture characteristics"><title>Culture characteristics.</title><p>Colonies on PDA produced white, cottony, round, and filamentous mycelium with filiform margin. The reverse is initially white and becomes off-white to yellowish with time. It measures 30 mm diam. on PDA at 2 days after incubation (dai) at room temperatures (28 ± 2 °C), reaching 55 mm at 7 days after incubation.</p></tp:treatment-sec><tp:treatment-sec sec-type="Specimen examined"><title>Specimen examined.</title><p>Thailand • Prachuap Khiri Khan, Pran Buri District, Fang Tha, Wang Pong, associated with leaf spots of <italic><tp:taxon-name><tp:taxon-name-part taxon-name-part-type="genus" reg="Nypa">Nypa</tp:taxon-name-part> <tp:taxon-name-part taxon-name-part-type="species" reg="fruticans">fruticans</tp:taxon-name-part></tp:taxon-name></italic> (<tp:taxon-name><tp:taxon-name-part taxon-name-part-type="family" reg="Arecaceae">Arecaceae</tp:taxon-name-part></tp:taxon-name>), 4 February 2023, H. D. Aumentado, dried culture permanently preserved in a metabolically inactive state NFS306A (MFLU25-0396, <bold>holotype)</bold>, <bold>ex-type</bold>, <abbrev xmlns:xlink="http://www.w3.org/1999/xlink" content-type="institution" xlink:title="Mae Fah Luang University Culture Collection, Chiang Rai, Thailand" xlink:type="simple">MFLUCC</abbrev> 26-0124.</p></tp:treatment-sec><tp:treatment-sec sec-type="Additional specimen examined"><title>Additional specimen examined.</title><p>Thailand • Prachuap Khiri Khan, Pran Buri District, Fang Tha, Wang Pong, associated with leaf spots of <italic><tp:taxon-name><tp:taxon-name-part taxon-name-part-type="genus" reg="Nypa">Nypa</tp:taxon-name-part> <tp:taxon-name-part taxon-name-part-type="species" reg="fruticans">fruticans</tp:taxon-name-part></tp:taxon-name></italic> (<tp:taxon-name><tp:taxon-name-part taxon-name-part-type="family" reg="Arecaceae">Arecaceae</tp:taxon-name-part></tp:taxon-name>), 4 February 2023, H. D. Aumentado, dried culture permanently preserved in a metabolically inactive state MFLU25-0397, MFLU25-0398, MFLU25-0399, living cultures <abbrev xmlns:xlink="http://www.w3.org/1999/xlink" content-type="institution" xlink:title="Mae Fah Luang University Culture Collection, Chiang Rai, Thailand" xlink:type="simple">MFLUCC</abbrev> 26-0125, <abbrev xmlns:xlink="http://www.w3.org/1999/xlink" content-type="institution" xlink:title="Mae Fah Luang University Culture Collection, Chiang Rai, Thailand" xlink:type="simple">MFLUCC</abbrev> 26-0126, <abbrev xmlns:xlink="http://www.w3.org/1999/xlink" content-type="institution" xlink:title="Mae Fah Luang University Culture Collection, Chiang Rai, Thailand" xlink:type="simple">MFLUCC</abbrev> 26-0127.</p></tp:treatment-sec><tp:treatment-sec sec-type="GenBank accession numbers"><title>GenBank accession numbers.</title><p>ITS = <ext-link xmlns:xlink="http://www.w3.org/1999/xlink" xlink:href="PX612246" ext-link-type="gen" xlink:type="simple">PX612246</ext-link>, <ext-link xmlns:xlink="http://www.w3.org/1999/xlink" xlink:href="PX612248" ext-link-type="gen" xlink:type="simple">PX612248</ext-link>, <ext-link xmlns:xlink="http://www.w3.org/1999/xlink" xlink:href="PX612247" ext-link-type="gen" xlink:type="simple">PX612247</ext-link>, <ext-link xmlns:xlink="http://www.w3.org/1999/xlink" xlink:href="PX612249" ext-link-type="gen" xlink:type="simple">PX612249</ext-link>; <italic>TEF1</italic>α = <ext-link xmlns:xlink="http://www.w3.org/1999/xlink" xlink:href="PX939448" ext-link-type="gen" xlink:type="simple">PX939448</ext-link>, <ext-link xmlns:xlink="http://www.w3.org/1999/xlink" xlink:href="PX939449" ext-link-type="gen" xlink:type="simple">PX939449</ext-link>, <ext-link xmlns:xlink="http://www.w3.org/1999/xlink" xlink:href="PX939450" ext-link-type="gen" xlink:type="simple">PX939450</ext-link>, <ext-link xmlns:xlink="http://www.w3.org/1999/xlink" xlink:href="PX939451" ext-link-type="gen" xlink:type="simple">PX939451</ext-link>; <italic>TUB2</italic> = <ext-link xmlns:xlink="http://www.w3.org/1999/xlink" xlink:href="PX939452" ext-link-type="gen" xlink:type="simple">PX939452</ext-link>, <ext-link xmlns:xlink="http://www.w3.org/1999/xlink" xlink:href="PX939453" ext-link-type="gen" xlink:type="simple">PX939453</ext-link>, <ext-link xmlns:xlink="http://www.w3.org/1999/xlink" xlink:href="PX939454" ext-link-type="gen" xlink:type="simple">PX939454</ext-link>, <ext-link xmlns:xlink="http://www.w3.org/1999/xlink" xlink:href="PX939455" ext-link-type="gen" xlink:type="simple">PX939455</ext-link>.</p></tp:treatment-sec><tp:treatment-sec sec-type="Hosts and distributions"><title>Hosts and distributions.</title><p>Associated with leaf spot of <italic><tp:taxon-name><tp:taxon-name-part taxon-name-part-type="genus" reg="Nypa">Nypa</tp:taxon-name-part> <tp:taxon-name-part taxon-name-part-type="species" reg="fruticans">fruticans</tp:taxon-name-part></tp:taxon-name></italic> in Thailand (this study).</p></tp:treatment-sec><tp:treatment-sec sec-type="Notes"><title>Notes.</title><p>Based on the concatenated gene tree phylogeny, four strains of <italic><tp:taxon-name><tp:taxon-name-part taxon-name-part-type="genus" reg="Pestalotiopsis">Pestalotiopsis</tp:taxon-name-part> <tp:taxon-name-part taxon-name-part-type="species" reg="nypae">nypae</tp:taxon-name-part></tp:taxon-name></italic> (MFLU25-0396, MFLU25-0397, MFLU25-0398, and MFLU25-0399) grouped within the <italic><tp:taxon-name><tp:taxon-name-part taxon-name-part-type="genus" reg="Pestalotiopsis">P.</tp:taxon-name-part> <tp:taxon-name-part taxon-name-part-type="species" reg="adusta">adusta</tp:taxon-name-part></tp:taxon-name></italic> species complex and formed a separate lineage with <italic><tp:taxon-name><tp:taxon-name-part taxon-name-part-type="genus" reg="Pestalotiopsis">P.</tp:taxon-name-part> <tp:taxon-name-part taxon-name-part-type="species" reg="dracaenae">dracaenae</tp:taxon-name-part></tp:taxon-name></italic> (HGUP4037 and <abbrev xmlns:xlink="http://www.w3.org/1999/xlink" xlink:title="Mae Fah Luang University Herbarium" xlink:type="simple">MFLU</abbrev> 19-2757) with 78 <abbrev xmlns:xlink="http://www.w3.org/1999/xlink" xlink:title="Maximum likelihood" xlink:type="simple">ML</abbrev> and 0.93 <abbrev xmlns:xlink="http://www.w3.org/1999/xlink" xlink:title="Bayesian posterior probability analyses" xlink:type="simple">PP</abbrev> support values. In addition, <italic><tp:taxon-name><tp:taxon-name-part taxon-name-part-type="genus" reg="Pestalotiopsis">P.</tp:taxon-name-part> <tp:taxon-name-part taxon-name-part-type="species" reg="dracaenicola">dracaenicola</tp:taxon-name-part></tp:taxon-name></italic> (<abbrev xmlns:xlink="http://www.w3.org/1999/xlink" content-type="institution" xlink:title="Mae Fah Luang University Culture Collection, Chiang Rai, Thailand" xlink:type="simple">MFLUCC</abbrev> 18-0913, <abbrev xmlns:xlink="http://www.w3.org/1999/xlink" content-type="institution" xlink:title="Mae Fah Luang University Culture Collection, Chiang Rai, Thailand" xlink:type="simple">MFLUCC</abbrev> 18-0914) was grouped within the same clade with our species and <italic><tp:taxon-name><tp:taxon-name-part taxon-name-part-type="genus" reg="Pestalotiopsis">P.</tp:taxon-name-part> <tp:taxon-name-part taxon-name-part-type="species" reg="dracaenae">dracaenae</tp:taxon-name-part></tp:taxon-name></italic> (Fig. <xref ref-type="fig" rid="F2">2</xref>). A similar topology was also observed in the <italic>TUB2</italic>-gene tree phylogeny (Suppl. material <xref ref-type="supplementary-material" rid="S2">2</xref>: figs S4–S6). <italic><tp:taxon-name><tp:taxon-name-part taxon-name-part-type="genus" reg="Pestalotiopsis">Pestalotiopsis</tp:taxon-name-part> <tp:taxon-name-part taxon-name-part-type="species" reg="nypae">nypae</tp:taxon-name-part></tp:taxon-name></italic> (MFLU25-0396) is different based on ITS, <italic>TEF1</italic>α, and <italic>TUB2</italic> loci from <italic><tp:taxon-name><tp:taxon-name-part taxon-name-part-type="genus" reg="Pestalotiopsis">P.</tp:taxon-name-part> <tp:taxon-name-part taxon-name-part-type="species" reg="dracaenae">dracaenae</tp:taxon-name-part></tp:taxon-name></italic> (HGUP4037), not including gaps, by nucleotide substitutions: 4/523 (0.78%) in ITS, 5/407 (1.23%) in <italic>TEF1</italic>α, and 10/391 (2.56%) in <italic>TUB2</italic>. It is different from <italic><tp:taxon-name><tp:taxon-name-part taxon-name-part-type="genus" reg="Pestalotiopsis">P.</tp:taxon-name-part> <tp:taxon-name-part taxon-name-part-type="species" reg="dracaenicola">dracaenicola</tp:taxon-name-part></tp:taxon-name></italic> (<abbrev xmlns:xlink="http://www.w3.org/1999/xlink" content-type="institution" xlink:title="Mae Fah Luang University Culture Collection, Chiang Rai, Thailand" xlink:type="simple">MFLUCC</abbrev> 18-0913), 4/523 (0.76%) in ITS, 6/405 (1.48%) in <italic>TEF1</italic>α, and 8/409 (1.96%) in <italic>TUB2</italic>. The <abbrev xmlns:xlink="http://www.w3.org/1999/xlink" xlink:title="pairwise homoplasy index" xlink:type="simple">PHI</abbrev> test indicated no significant recombination between <italic><tp:taxon-name><tp:taxon-name-part taxon-name-part-type="genus" reg="Pestalotiopsis">P.</tp:taxon-name-part> <tp:taxon-name-part taxon-name-part-type="species" reg="nypae">nypae</tp:taxon-name-part></tp:taxon-name></italic> and its closely related species: <italic><tp:taxon-name><tp:taxon-name-part taxon-name-part-type="genus" reg="Pestalotiopsis">P.</tp:taxon-name-part> <tp:taxon-name-part taxon-name-part-type="species" reg="dracaenae">dracaenae</tp:taxon-name-part></tp:taxon-name></italic> and <italic><tp:taxon-name><tp:taxon-name-part taxon-name-part-type="genus" reg="Pestalotiopsis">P.</tp:taxon-name-part> <tp:taxon-name-part taxon-name-part-type="species" reg="dracaenicola">dracaenicola</tp:taxon-name-part></tp:taxon-name></italic> (Fig. <xref ref-type="fig" rid="F5">5</xref>). Morphological comparisons revealed differences in conidial and appendage dimensions, as detailed in Table <xref ref-type="table" rid="T2">2</xref>. <italic><tp:taxon-name><tp:taxon-name-part taxon-name-part-type="genus" reg="Pestalotiopsis">Pestalotiopsis</tp:taxon-name-part> <tp:taxon-name-part taxon-name-part-type="species" reg="nypae">nypae</tp:taxon-name-part></tp:taxon-name></italic> produces smaller conidia and a larger l/w ratio than <italic><tp:taxon-name><tp:taxon-name-part taxon-name-part-type="genus" reg="Pestalotiopsis">P.</tp:taxon-name-part> <tp:taxon-name-part taxon-name-part-type="species" reg="dracaenae">dracaenae</tp:taxon-name-part></tp:taxon-name></italic> (<xref ref-type="bibr" rid="B5">Ariyawansa et al. 2015</xref>) and <italic><tp:taxon-name><tp:taxon-name-part taxon-name-part-type="genus" reg="Pestalotiopsis">P.</tp:taxon-name-part> <tp:taxon-name-part taxon-name-part-type="species" reg="dracaenicola">dracaenicola</tp:taxon-name-part></tp:taxon-name></italic> (<xref ref-type="bibr" rid="B18">Chaiwan et al. 2020</xref>). <italic><tp:taxon-name><tp:taxon-name-part taxon-name-part-type="genus" reg="Pestalotiopsis">Pestalotiopsis</tp:taxon-name-part> <tp:taxon-name-part taxon-name-part-type="species" reg="nypae">nypae</tp:taxon-name-part></tp:taxon-name></italic> produces longer apical appendages than <italic><tp:taxon-name><tp:taxon-name-part taxon-name-part-type="genus" reg="Pestalotiopsis">P.</tp:taxon-name-part> <tp:taxon-name-part taxon-name-part-type="species" reg="dracaenae">dracaenae</tp:taxon-name-part></tp:taxon-name></italic> and <italic><tp:taxon-name><tp:taxon-name-part taxon-name-part-type="genus" reg="Pestalotiopsis">P.</tp:taxon-name-part> <tp:taxon-name-part taxon-name-part-type="species" reg="dracaenicola">dracaenicola</tp:taxon-name-part></tp:taxon-name></italic>, whereas the basal appendage of <italic><tp:taxon-name><tp:taxon-name-part taxon-name-part-type="genus" reg="Pestalotiopsis">P.</tp:taxon-name-part> <tp:taxon-name-part taxon-name-part-type="species" reg="nypae">nypae</tp:taxon-name-part></tp:taxon-name></italic> is slightly longer (Fig. <xref ref-type="fig" rid="F7">7</xref>) than <italic><tp:taxon-name><tp:taxon-name-part taxon-name-part-type="genus" reg="Pestalotiopsis">P.</tp:taxon-name-part> <tp:taxon-name-part taxon-name-part-type="species" reg="dracaenae">dracaenae</tp:taxon-name-part></tp:taxon-name></italic> and <italic><tp:taxon-name><tp:taxon-name-part taxon-name-part-type="genus" reg="Pestalotiopsis">P.</tp:taxon-name-part> <tp:taxon-name-part taxon-name-part-type="species" reg="dracaenicola">dracaenicola</tp:taxon-name-part></tp:taxon-name></italic> (<xref ref-type="bibr" rid="B5">Ariyawansa et al. 2015</xref>; <xref ref-type="bibr" rid="B18">Chaiwan et al. 2020</xref>). <italic><tp:taxon-name><tp:taxon-name-part taxon-name-part-type="genus" reg="Pestalotiopsis">Pestalotiopsis</tp:taxon-name-part> <tp:taxon-name-part taxon-name-part-type="species" reg="dracaenae">dracaenae</tp:taxon-name-part></tp:taxon-name></italic> was isolated as an endophyte from leaves of <italic><tp:taxon-name><tp:taxon-name-part taxon-name-part-type="genus" reg="Dracaena">Dracaena</tp:taxon-name-part> <tp:taxon-name-part taxon-name-part-type="species" reg="fragrans">fragrans</tp:taxon-name-part></tp:taxon-name></italic> (<tp:taxon-name><tp:taxon-name-part taxon-name-part-type="family" reg="Asparagaceae">Asparagaceae</tp:taxon-name-part></tp:taxon-name>) in China (<xref ref-type="bibr" rid="B5">Ariyawansa et al. 2015</xref>); <italic><tp:taxon-name><tp:taxon-name-part taxon-name-part-type="genus" reg="Pestalotiopsis">P.</tp:taxon-name-part> <tp:taxon-name-part taxon-name-part-type="species" reg="dracaenicola">dracaenicola</tp:taxon-name-part></tp:taxon-name></italic> is saprobic on dead leaves of <italic><tp:taxon-name><tp:taxon-name-part taxon-name-part-type="genus" reg="Dracaena">Dracaena</tp:taxon-name-part></tp:taxon-name></italic> sp. (<tp:taxon-name><tp:taxon-name-part taxon-name-part-type="family" reg="Asparagaceae">Asparagaceae</tp:taxon-name-part></tp:taxon-name>) in Thailand (<xref ref-type="bibr" rid="B18">Chaiwan et al. 2020</xref>), while our species was isolated in association with leaf spots of <italic><tp:taxon-name><tp:taxon-name-part taxon-name-part-type="genus" reg="Nypa">Nypa</tp:taxon-name-part> <tp:taxon-name-part taxon-name-part-type="species" reg="fruticans">fruticans</tp:taxon-name-part></tp:taxon-name></italic> (<tp:taxon-name><tp:taxon-name-part taxon-name-part-type="family" reg="Arecaceae">Arecaceae</tp:taxon-name-part></tp:taxon-name>) in Thailand. Thus, based on morphological differences, phylogenetic analyses, nucleotide differences, the <abbrev xmlns:xlink="http://www.w3.org/1999/xlink" xlink:title="pairwise homoplasy index" xlink:type="simple">PHI</abbrev> test, and host association, we introduce <italic><tp:taxon-name><tp:taxon-name-part taxon-name-part-type="genus" reg="Pestalotiopsis">Pestalotiopsis</tp:taxon-name-part> <tp:taxon-name-part taxon-name-part-type="species" reg="nypae">nypae</tp:taxon-name-part></tp:taxon-name></italic> as a new species.</p><fig id="F7" position="float" orientation="portrait"><object-id xmlns:xlink="http://www.w3.org/1999/xlink" content-type="doi" xlink:type="simple">10.3897/mycokeys.130.175665.figure7</object-id><object-id xmlns:xlink="http://www.w3.org/1999/xlink" content-type="arpha" xlink:type="simple">53EC89BE-05E1-5698-A4D5-11D720A94FD8</object-id><label>Figure 7.</label><caption><p><italic><tp:taxon-name><tp:taxon-name-part taxon-name-part-type="genus" reg="Pestalotiopsis">Pestalotiopsis</tp:taxon-name-part> <tp:taxon-name-part taxon-name-part-type="species" reg="nypae">nypae</tp:taxon-name-part></tp:taxon-name></italic> (MFLU25-0396, holotype). <bold>a, b</bold>. Leaf spot symptoms on <italic><tp:taxon-name><tp:taxon-name-part taxon-name-part-type="genus" reg="Nypa">Nypa</tp:taxon-name-part> <tp:taxon-name-part taxon-name-part-type="species" reg="fruticans">fruticans</tp:taxon-name-part></tp:taxon-name></italic>; <bold>c</bold>. Sporodochia on PDA; <bold>d, e</bold>. Colony on PDA at 1 month post-incubation (obverse, reverse); <bold>f–i</bold>. Conidiophores, conidiogenous cells, and conidial attachment; <bold>j–p</bold>. Conidia. Scale bars: 500 mm (<bold>c</bold>); 10 μm (<bold>f–p</bold>).</p></caption><graphic xmlns:xlink="http://www.w3.org/1999/xlink" xlink:href="mycokeys-130-315-g007.jpg" id="oo_1582325.jpg" position="float" orientation="portrait" xlink:type="simple"><uri content-type="original_file" xlink:type="simple">https://binary.pensoft.net/fig/1582325</uri></graphic></fig><table-wrap id="T2" position="float" orientation="portrait"><label>Table 2.</label><caption><p>Morphological comparison of <italic><tp:taxon-name><tp:taxon-name-part taxon-name-part-type="genus" reg="Pestalotiopsis">Pestalotiopsis</tp:taxon-name-part> <tp:taxon-name-part taxon-name-part-type="species" reg="nypae">nypae</tp:taxon-name-part></tp:taxon-name></italic> with its closely related <italic><tp:taxon-name><tp:taxon-name-part taxon-name-part-type="genus" reg="Pestalotiopsis">Pestalotiopsis</tp:taxon-name-part></tp:taxon-name></italic> species.</p></caption><table><tbody><tr><th rowspan="2" colspan="1">Taxa</th><th rowspan="1" colspan="1">Conidia</th><th rowspan="1" colspan="2">Appendages</th><th rowspan="2" colspan="1">Reference</th></tr><tr><th rowspan="1" colspan="1">Size</th><th rowspan="1" colspan="1">Apical (no; size)</th><th rowspan="1" colspan="1">Basal</th></tr><tr><td rowspan="1" colspan="1">
                      <bold><italic><tp:taxon-name><tp:taxon-name-part taxon-name-part-type="genus" reg="Pestalotiopsis">Pestalotiopsis</tp:taxon-name-part> <tp:taxon-name-part taxon-name-part-type="species" reg="nypae">nypae</tp:taxon-name-part></tp:taxon-name></italic> MFLU25-0396</bold>
                    </td><td rowspan="1" colspan="1">19.8 × 5.4 µm, (17–25.7 µm × 4.7–6.2 µm), l/w ratio: 3.67</td><td rowspan="1" colspan="1">1-4; 14.8 µm ± 3.36, (8.2–19.3 µm)</td><td rowspan="1" colspan="1">4.8 µm ± 0.8, (3.3–6.5 µm)</td><td rowspan="1" colspan="1">This study</td></tr><tr><td rowspan="1" colspan="1"><italic><tp:taxon-name><tp:taxon-name-part taxon-name-part-type="genus" reg="Pestalotiopsis">P.</tp:taxon-name-part> <tp:taxon-name-part taxon-name-part-type="species" reg="dracaenae">dracaenae</tp:taxon-name-part></tp:taxon-name></italic> HGUP4037</td><td rowspan="1" colspan="1">20.5 × 7.5 μm; l/w ratio: 2.73</td><td rowspan="1" colspan="1">2-4; 11 μm, (6.5–15.5 μm)</td><td rowspan="1" colspan="1">4.2 μm, (3–7 μm)</td><td rowspan="1" colspan="1">
                      <xref ref-type="bibr" rid="B5">Ariyawansa et al. 2015</xref>
                    </td></tr><tr><td rowspan="1" colspan="1"><italic><tp:taxon-name><tp:taxon-name-part taxon-name-part-type="genus" reg="Pestalotiopsis">P.</tp:taxon-name-part> <tp:taxon-name-part taxon-name-part-type="species" reg="dracaenicola">dracaenicola</tp:taxon-name-part></tp:taxon-name></italic><abbrev xmlns:xlink="http://www.w3.org/1999/xlink" content-type="institution" xlink:title="Mae Fah Luang University Culture Collection, Chiang Rai, Thailand" xlink:type="simple">MFLUCC</abbrev> 18-0913</td><td rowspan="1" colspan="1">24 × 5 μm; l/w ratio: 4.8</td><td rowspan="1" colspan="1">1-3; 8.5 μm, (6–11 μm)</td><td rowspan="1" colspan="1">4 μm, (3–5 μm)</td><td rowspan="1" colspan="1">
                      <xref ref-type="bibr" rid="B18">Chaiwan et al. 2020</xref>
                    </td></tr></tbody></table></table-wrap></tp:treatment-sec><tp:treatment-sec><!--Section generated to contain objects referenced in tp:taxon-treatment.--><fig id="F2" position="float" orientation="portrait"><object-id xmlns:xlink="http://www.w3.org/1999/xlink" content-type="doi" xlink:type="simple">10.3897/mycokeys.130.175665.figure2</object-id><object-id xmlns:xlink="http://www.w3.org/1999/xlink" content-type="arpha" xlink:type="simple">8A8DC3E6-A2DB-5508-A7FE-7E32ED89EF43</object-id><label>Figure 2.</label><caption><p>Phylogram generated from maximum likelihood analysis based on the concatenated ITS, <italic>TEF1</italic>α, and <italic>TUB2</italic> sequence data of <italic><tp:taxon-name><tp:taxon-name-part taxon-name-part-type="genus" reg="Pestalotiopsis">Pestalotiopsis</tp:taxon-name-part></tp:taxon-name></italic>. The tree topology of the <abbrev xmlns:xlink="http://www.w3.org/1999/xlink" xlink:title="Maximum likelihood" xlink:type="simple">ML</abbrev> analysis was identical to the <abbrev xmlns:xlink="http://www.w3.org/1999/xlink" xlink:title="Bayesian posterior probability analyses" xlink:type="simple">PP</abbrev> analysis. Support values for maximum likelihood (<abbrev xmlns:xlink="http://www.w3.org/1999/xlink" xlink:title="Maximum likelihood" xlink:type="simple">ML</abbrev>) ≥ 70% and Bayesian posterior probabilities (<abbrev xmlns:xlink="http://www.w3.org/1999/xlink" xlink:title="Bayesian posterior probability analyses" xlink:type="simple">PP</abbrev>) ≥ 0.90 are annotated at the nodes as <abbrev xmlns:xlink="http://www.w3.org/1999/xlink" xlink:title="Maximum likelihood" xlink:type="simple">ML</abbrev>/<abbrev xmlns:xlink="http://www.w3.org/1999/xlink" xlink:title="Bayesian posterior probability analyses" xlink:type="simple">PP</abbrev>. The tree is rooted with <italic><tp:taxon-name><tp:taxon-name-part taxon-name-part-type="genus" reg="Pseudopestalotiopsis">Pseudopestalotiopsis</tp:taxon-name-part> <tp:taxon-name-part taxon-name-part-type="species" reg="cocos">cocos</tp:taxon-name-part></tp:taxon-name></italic> (CBS 272.29). Type strains are in bold and are marked with a “<sup>T,</sup>” and newly identified isolates in this study are in white, and proposed synonyms are in orange. Bar = 0.03 represents the estimated number of nucleotide substitutions per site per branch.</p></caption><graphic xmlns:xlink="http://www.w3.org/1999/xlink" xlink:href="mycokeys-130-315-g002.jpg" id="oo_1582320.jpg" position="float" orientation="portrait" xlink:type="simple"><uri content-type="original_file" xlink:type="simple">https://binary.pensoft.net/fig/1582320</uri></graphic></fig><supplementary-material xmlns:xlink="http://www.w3.org/1999/xlink" id="S2" position="float" orientation="portrait" xlink:type="simple"><object-id content-type="doi" xlink:type="simple">10.3897/mycokeys.130.175665.suppl2</object-id><object-id content-type="arpha" xlink:type="simple">11DDDB3A-FD03-5575-9E30-6CDC88BE0BD4</object-id><label>Supplementary material 2</label><caption><p>Worldwide checklist of microfungi reported on <italic><tp:taxon-name><tp:taxon-name-part taxon-name-part-type="genus" reg="Nypa">Nypa</tp:taxon-name-part> <tp:taxon-name-part taxon-name-part-type="species" reg="fruticans">fruticans</tp:taxon-name-part></tp:taxon-name></italic>, their distribution and lifestyle/s</p></caption><statement content-type="dataType"><label>Data type</label><p>docx</p></statement><media xlink:href="mycokeys-130-315-s002.docx" mimetype="application" mime-subtype="vnd.openxmlformats-officedocument.wordprocessingml.document" position="float" orientation="portrait" id="oo_1582330.docx" xlink:type="simple"><uri content-type="original_file" xlink:type="simple">https://binary.pensoft.net/file/1582330</uri></media><permissions><license xlink:type="simple"><license-p>This dataset is made available under the Open Database License (<ext-link ext-link-type="uri" xlink:href="http://opendatacommons.org/licenses/odbl/1.0/" xlink:type="simple">http://opendatacommons.org/licenses/odbl/1.0/</ext-link>). The Open Database License (ODbL) is a license agreement intended to allow users to freely share, modify, and use this Dataset while maintaining this same freedom for others, provided that the original source and author(s) are credited.</license-p></license></permissions><attrib specific-use="authors"> Herbert Dustin R. Aumentado, Ruvishika S. Jayawardena, Carlo Chris Apurillo, Chayanard Phukhamsakda, E. B. Gareth Jones, Eric H. C. McKenzie, Kevin D. Hyde, Long-Feng Yu, Yong Wang</attrib></supplementary-material><fig id="F5" position="float" orientation="portrait"><object-id xmlns:xlink="http://www.w3.org/1999/xlink" content-type="doi" xlink:type="simple">10.3897/mycokeys.130.175665.figure5</object-id><object-id xmlns:xlink="http://www.w3.org/1999/xlink" content-type="arpha" xlink:type="simple">BD0D5E48-42FE-5A6A-930F-3FE5CECCD102</object-id><label>Figure 5.</label><caption><p>Split graph displaying the results of the pairwise homoplasy index (<abbrev xmlns:xlink="http://www.w3.org/1999/xlink" xlink:title="pairwise homoplasy index" xlink:type="simple">PHI</abbrev>) test of <italic><tp:taxon-name><tp:taxon-name-part taxon-name-part-type="genus" reg="Pestalotiopsis">Pestalotiopsis</tp:taxon-name-part> <tp:taxon-name-part taxon-name-part-type="species" reg="nypae">nypae</tp:taxon-name-part></tp:taxon-name></italic> sp. nov. and closely related taxa using Log-Det transformation and splits decomposition options. Φw ≥ 0.05 from the <abbrev xmlns:xlink="http://www.w3.org/1999/xlink" xlink:title="pairwise homoplasy index" xlink:type="simple">PHI</abbrev> test signifies no substantial recombination in the dataset. The type species are indicated in bold, and the newly identified taxon and isolates are displayed in red.</p></caption><graphic xmlns:xlink="http://www.w3.org/1999/xlink" xlink:href="mycokeys-130-315-g005.jpg" id="oo_1582323.jpg" position="float" orientation="portrait" xlink:type="simple"><uri content-type="original_file" xlink:type="simple">https://binary.pensoft.net/fig/1582323</uri></graphic></fig></tp:treatment-sec><ref-list><ref id="B5"><mixed-citation xmlns:xlink="http://www.w3.org/1999/xlink" xlink:type="simple">Ariyawansa HA, Hyde KD, Jayasiri SC, Buyck B, Chethana KT, Dai DQ, Dai YC, Daranagama DA, Jayawardena RS, Lücking R, Ghobad-Nejhad M (2015) Fungal Diversity Notes 111–252—taxonomic and phylogenetic contributions to fungal taxa. Fungal Diversity 75(1): 27–274. <ext-link xlink:href="10.1007/s13225-015-0346-5" ext-link-type="doi" xlink:type="simple">https://doi.org/10.1007/s13225-015-0346-5</ext-link></mixed-citation></ref><ref id="B18"><mixed-citation xmlns:xlink="http://www.w3.org/1999/xlink" xlink:type="simple">Chaiwan N, Wanasinghe DN, Mapook A, Jayawardena RS, Norphanphoun C, Hyde KD (2020) Novel species of <italic><tp:taxon-name><tp:taxon-name-part taxon-name-part-type="genus">Pestalotiopsis</tp:taxon-name-part></tp:taxon-name></italic> fungi on <tp:taxon-name><tp:taxon-name-part taxon-name-part-type="genus">Dracaena</tp:taxon-name-part></tp:taxon-name> from Thailand. Mycology 11(4): 306–315. <ext-link xlink:href="10.1080/21501203.2020.1801873" ext-link-type="doi" xlink:type="simple">https://doi.org/10.1080/21501203.2020.1801873</ext-link></mixed-citation></ref></ref-list></tp:taxon-treatment>
