# Supplementary material for: Putative palm pathogens: Novel species and new host records of leaf disease-associated microfungi (Ascomycota) on Nypa fruticans in Thailand
Source: MycoKeys. 2026 Apr 6;130:315–53. doi: 10.3897/mycokeys.130.175665 (PMC13077315; doi:10.3897/mycokeys.130.175665)
Supplement: XML Treatment for Pestalotiopsis adusta [file mycokeys.130.175665-treatment3.xml]

<!DOCTYPE tp:taxon-treatment
  PUBLIC "-//TaxonX//DTD Taxonomic Treatment Publishing DTD v0 20100105//EN" "tax-treatment-NSO.dtd">
<tp:taxon-treatment xmlns:tp="http://www.plazi.org/taxpub"><tp:treatment-meta><kwd-group><label>Taxon classification</label><kwd>
                <named-content content-type="kingdom">Fungi</named-content>
              </kwd><kwd>
                <named-content content-type="order">Amphisphaeriales</named-content>
              </kwd><kwd>
                <named-content content-type="family">Pestalotiopsidaceae</named-content>
              </kwd></kwd-group><mixed-citation publication-type="journal"><person-group><name><surname>Aumentado</surname><given-names>Herbert Dustin R.</given-names></name><name><surname>Jayawardena</surname><given-names>Ruvishika S.</given-names></name><name><surname>Apurillo</surname><given-names>Carlo Chris</given-names></name><name><surname>Phukhamsakda</surname><given-names>Chayanard</given-names></name><name><surname>Jones</surname><given-names>E. B. Gareth</given-names></name><name><surname>McKenzie</surname><given-names>Eric H. C.</given-names></name><name><surname>Hyde</surname><given-names>Kevin D.</given-names></name><name><surname>Yu</surname><given-names>Long-Feng</given-names></name><name><surname>Wang</surname><given-names>Yong</given-names></name></person-group><article-title>Putative palm pathogens: Novel species and new host records of leaf disease-associated microfungi (<tp:taxon-name><tp:taxon-name-part taxon-name-part-type="phylum" reg="Ascomycota">Ascomycota</tp:taxon-name-part></tp:taxon-name>) on <italic><tp:taxon-name><tp:taxon-name-part taxon-name-part-type="genus" reg="Nypa">Nypa</tp:taxon-name-part> <tp:taxon-name-part taxon-name-part-type="species" reg="fruticans">fruticans</tp:taxon-name-part></tp:taxon-name></italic> in Thailand</article-title><source>MycoKeys</source><day>06</day><month>04</month><year>2026</year><volume>130</volume><fpage>315</fpage><lpage>353</lpage><pub-id pub-id-type="doi">10.3897/mycokeys.130.175665</pub-id></mixed-citation></tp:treatment-meta><tp:nomenclature><tp:taxon-name><object-id xmlns:xlink="http://www.w3.org/1999/xlink" content-type="arpha" xlink:type="simple">6D1B39BD-A250-580B-836E-CC991EBC5A4E</object-id>
                    		<tp:taxon-name-part taxon-name-part-type="genus" reg="Pestalotiopsis">Pestalotiopsis</tp:taxon-name-part> <tp:taxon-name-part taxon-name-part-type="species" reg="adusta">adusta</tp:taxon-name-part>
                    	</tp:taxon-name><tp:taxon-authority>(Ellis &amp; Everh.) Steyaert, Transactions of the British Mycological Society 36 (2): 82, 236 (1953)</tp:taxon-authority><tp:nomenclature-citation-list><tp:nomenclature-citation><tp:taxon-name><tp:taxon-name-part taxon-name-part-type="genus" reg="Pestalotiopsis"/> <tp:taxon-name-part taxon-name-part-type="species" reg="mangifericola"/></tp:taxon-name><comment> = <tp:taxon-name><tp:taxon-name-part taxon-name-part-type="genus" reg="Pestalotiopsis">Pestalotiopsis</tp:taxon-name-part> <tp:taxon-name-part taxon-name-part-type="species" reg="mangifericola">mangifericola</tp:taxon-name-part></tp:taxon-name> X.X. Luo &amp; Jian Ma, in Luo, Liao, Zhang, Castañeda-Ruíz, Ma and Xu, MycoKeys 109: 231 (2024).</comment></tp:nomenclature-citation><tp:nomenclature-citation><tp:taxon-name><tp:taxon-name-part taxon-name-part-type="genus" reg="Pestalotiopsis"/> <tp:taxon-name-part taxon-name-part-type="species" reg="mangifericola"/></tp:taxon-name><comment>See <xref ref-type="bibr" rid="B67">Maharachchikumbura et al. (2012)</xref> for illustrations and descriptions of asexual morph. Sexual morph not reported. See <xref ref-type="bibr" rid="B118">Zhang et al. (2026)</xref> for other synonymies.</comment></tp:nomenclature-citation></tp:nomenclature-citation-list></tp:nomenclature><tp:treatment-sec sec-type="Notes"><title>Notes.</title><p>Based on the multilocus phylogenetic analyses (<abbrev xmlns:xlink="http://www.w3.org/1999/xlink" xlink:title="Maximum likelihood" xlink:type="simple">ML</abbrev> and <abbrev xmlns:xlink="http://www.w3.org/1999/xlink" xlink:title="Bayesian posterior probability analyses" xlink:type="simple">PP</abbrev>), <italic><tp:taxon-name><tp:taxon-name-part taxon-name-part-type="genus" reg="Pestalotiopsis">P.</tp:taxon-name-part> <tp:taxon-name-part taxon-name-part-type="species" reg="mangifericola">mangifericola</tp:taxon-name-part></tp:taxon-name></italic> strains grouped within the <italic><tp:taxon-name><tp:taxon-name-part taxon-name-part-type="genus" reg="Pestalotiopsis">P.</tp:taxon-name-part> <tp:taxon-name-part taxon-name-part-type="species" reg="adusta">adusta</tp:taxon-name-part></tp:taxon-name></italic> species complex and claded with the <italic><tp:taxon-name><tp:taxon-name-part taxon-name-part-type="genus" reg="Pestalotiopsis">P.</tp:taxon-name-part> <tp:taxon-name-part taxon-name-part-type="species" reg="adusta">adusta</tp:taxon-name-part></tp:taxon-name></italic> type strain with high statistical support (99 <abbrev xmlns:xlink="http://www.w3.org/1999/xlink" xlink:title="Maximum likelihood" xlink:type="simple">ML</abbrev> and 0.99 <abbrev xmlns:xlink="http://www.w3.org/1999/xlink" xlink:title="Bayesian posterior probability analyses" xlink:type="simple">PP</abbrev>) (Fig. <xref ref-type="fig" rid="F2">2</xref>). <italic><tp:taxon-name><tp:taxon-name-part taxon-name-part-type="genus" reg="Pestalotiopsis">Pestalotiopsis</tp:taxon-name-part> <tp:taxon-name-part taxon-name-part-type="species" reg="mangifericola">mangifericola</tp:taxon-name-part></tp:taxon-name></italic> was introduced by <xref ref-type="bibr" rid="B66">Luo et al. (2024)</xref> from diseased leaves of <italic><tp:taxon-name><tp:taxon-name-part taxon-name-part-type="genus" reg="Mangifera">Mangifera</tp:taxon-name-part> <tp:taxon-name-part taxon-name-part-type="species" reg="indica">indica</tp:taxon-name-part></tp:taxon-name></italic> in China. <xref ref-type="bibr" rid="B118">Zhang et al. (2026)</xref> synonymized <italic><tp:taxon-name><tp:taxon-name-part taxon-name-part-type="genus" reg="Pestalotiopsis">P.</tp:taxon-name-part> <tp:taxon-name-part taxon-name-part-type="species" reg="papuana">papuana</tp:taxon-name-part></tp:taxon-name></italic> with <italic><tp:taxon-name><tp:taxon-name-part taxon-name-part-type="genus" reg="Pestalotiopsis">P.</tp:taxon-name-part> <tp:taxon-name-part taxon-name-part-type="species" reg="adusta">adusta</tp:taxon-name-part></tp:taxon-name></italic> using polyphasic methods, but <italic><tp:taxon-name><tp:taxon-name-part taxon-name-part-type="genus" reg="Pestalotiopsis">P.</tp:taxon-name-part> <tp:taxon-name-part taxon-name-part-type="species" reg="mangifericola">mangifericola</tp:taxon-name-part></tp:taxon-name></italic> was not included in the analysis, as this species was recently introduced. Morphologically, <italic><tp:taxon-name><tp:taxon-name-part taxon-name-part-type="genus" reg="Pestalotiopsis">P.</tp:taxon-name-part> <tp:taxon-name-part taxon-name-part-type="species" reg="mangifericola">mangifericola</tp:taxon-name-part></tp:taxon-name></italic>, <italic><tp:taxon-name><tp:taxon-name-part taxon-name-part-type="genus" reg="Pestalotiopsis">P.</tp:taxon-name-part> <tp:taxon-name-part taxon-name-part-type="species" reg="papuana">papuana</tp:taxon-name-part></tp:taxon-name></italic>, and <italic><tp:taxon-name><tp:taxon-name-part taxon-name-part-type="genus" reg="Pestalotiopsis">P.</tp:taxon-name-part> <tp:taxon-name-part taxon-name-part-type="species" reg="adusta">adusta</tp:taxon-name-part></tp:taxon-name></italic> have nearly overlapping phenotypic characteristics. Thus, based on our phylogenetic analyses and the synonymies proposed by <xref ref-type="bibr" rid="B118">Zhang et al. (2026)</xref>, <italic><tp:taxon-name><tp:taxon-name-part taxon-name-part-type="genus" reg="Pestalotiopsis">P.</tp:taxon-name-part> <tp:taxon-name-part taxon-name-part-type="species" reg="mangifericola">mangifericola</tp:taxon-name-part></tp:taxon-name></italic> is proposed as a synonym of <italic><tp:taxon-name><tp:taxon-name-part taxon-name-part-type="genus" reg="Pestalotiopsis">P.</tp:taxon-name-part> <tp:taxon-name-part taxon-name-part-type="species" reg="adusta">adusta</tp:taxon-name-part></tp:taxon-name></italic>.</p></tp:treatment-sec><tp:treatment-sec><!--Section generated to contain objects referenced in tp:taxon-treatment.--><fig id="F2" position="float" orientation="portrait"><object-id xmlns:xlink="http://www.w3.org/1999/xlink" content-type="doi" xlink:type="simple">10.3897/mycokeys.130.175665.figure2</object-id><object-id xmlns:xlink="http://www.w3.org/1999/xlink" content-type="arpha" xlink:type="simple">8A8DC3E6-A2DB-5508-A7FE-7E32ED89EF43</object-id><label>Figure 2.</label><caption><p>Phylogram generated from maximum likelihood analysis based on the concatenated ITS, <italic>TEF1</italic>α, and <italic>TUB2</italic> sequence data of <italic><tp:taxon-name><tp:taxon-name-part taxon-name-part-type="genus" reg="Pestalotiopsis">Pestalotiopsis</tp:taxon-name-part></tp:taxon-name></italic>. The tree topology of the <abbrev xmlns:xlink="http://www.w3.org/1999/xlink" xlink:title="Maximum likelihood" xlink:type="simple">ML</abbrev> analysis was identical to the <abbrev xmlns:xlink="http://www.w3.org/1999/xlink" xlink:title="Bayesian posterior probability analyses" xlink:type="simple">PP</abbrev> analysis. Support values for maximum likelihood (<abbrev xmlns:xlink="http://www.w3.org/1999/xlink" xlink:title="Maximum likelihood" xlink:type="simple">ML</abbrev>) ≥ 70% and Bayesian posterior probabilities (<abbrev xmlns:xlink="http://www.w3.org/1999/xlink" xlink:title="Bayesian posterior probability analyses" xlink:type="simple">PP</abbrev>) ≥ 0.90 are annotated at the nodes as <abbrev xmlns:xlink="http://www.w3.org/1999/xlink" xlink:title="Maximum likelihood" xlink:type="simple">ML</abbrev>/<abbrev xmlns:xlink="http://www.w3.org/1999/xlink" xlink:title="Bayesian posterior probability analyses" xlink:type="simple">PP</abbrev>. The tree is rooted with <italic><tp:taxon-name><tp:taxon-name-part taxon-name-part-type="genus" reg="Pseudopestalotiopsis">Pseudopestalotiopsis</tp:taxon-name-part> <tp:taxon-name-part taxon-name-part-type="species" reg="cocos">cocos</tp:taxon-name-part></tp:taxon-name></italic> (CBS 272.29). Type strains are in bold and are marked with a “<sup>T,</sup>” and newly identified isolates in this study are in white, and proposed synonyms are in orange. Bar = 0.03 represents the estimated number of nucleotide substitutions per site per branch.</p></caption><graphic xmlns:xlink="http://www.w3.org/1999/xlink" xlink:href="mycokeys-130-315-g002.jpg" id="oo_1582320.jpg" position="float" orientation="portrait" xlink:type="simple"><uri content-type="original_file" xlink:type="simple">https://binary.pensoft.net/fig/1582320</uri></graphic></fig></tp:treatment-sec><ref-list><ref id="B67"><mixed-citation xmlns:xlink="http://www.w3.org/1999/xlink" xlink:type="simple">Maharachchikumbura SSN, Guo LD, Cai L, Chukeatirote E, Wu WP, Sun X, Crous PW, Bhat DJ, McKenzie EHC, Bahkali AH, Hyde KD (2012) A multi-locus backbone tree for <tp:taxon-name><tp:taxon-name-part taxon-name-part-type="genus">Pestalotiopsis</tp:taxon-name-part></tp:taxon-name>, with a polyphasic characterization of 14 new species. Fungal Diversity 56: 95–129. <ext-link xlink:href="10.1007/s13225-012-0198-1" ext-link-type="doi" xlink:type="simple">https://doi.org/10.1007/s13225-012-0198-1</ext-link></mixed-citation></ref><ref id="B118"><mixed-citation xmlns:xlink="http://www.w3.org/1999/xlink" xlink:type="simple">Zhang Q, Hyde KD, Sun YR, Zeng SX, Long H, Bhunjun CS, Al-Otibi F, Li C, Wang Y, Liu FQ, Maharachchikumbura SSN (2026) Genome-scale phylogenetics and integrative species delimitation to clarify taxonomic boundaries in <italic><tp:taxon-name><tp:taxon-name-part taxon-name-part-type="genus">Pestalotiopsis</tp:taxon-name-part></tp:taxon-name></italic>-like fungi. Fungal Diversity. <ext-link xlink:href="10.65390/fdiv.2026.136003" ext-link-type="doi" xlink:type="simple">https://doi.org/10.65390/fdiv.2026.136003</ext-link></mixed-citation></ref><ref id="B66"><mixed-citation xmlns:xlink="http://www.w3.org/1999/xlink" xlink:type="simple">Luo XX, Liao MG, Zhang K, Castañeda-Ruíz RF, Ma J, Xu ZH (2024) Morphological and phylogenetic analyses reveal eight novel species of <italic><tp:taxon-name><tp:taxon-name-part taxon-name-part-type="genus">Pestalotiopsis</tp:taxon-name-part></tp:taxon-name></italic> (<tp:taxon-name><tp:taxon-name-part taxon-name-part-type="family">Sporocadaceae</tp:taxon-name-part></tp:taxon-name>, <tp:taxon-name><tp:taxon-name-part taxon-name-part-type="order">Amphisphaeriales</tp:taxon-name-part></tp:taxon-name>) from southern China. MycoKeys 109: 207. <ext-link xlink:href="10.3897/mycokeys.109.131000" ext-link-type="doi" xlink:type="simple">https://doi.org/10.3897/mycokeys.109.131000</ext-link></mixed-citation></ref></ref-list></tp:taxon-treatment>
