# Supplementary material for: Putative palm pathogens: Novel species and new host records of leaf disease-associated microfungi (Ascomycota) on Nypa fruticans in Thailand
Source: MycoKeys. 2026 Apr 6;130:315–53. doi: 10.3897/mycokeys.130.175665 (PMC13077315; doi:10.3897/mycokeys.130.175665)
Supplement: XML Treatment for Diaporthe arecae [file mycokeys.130.175665-treatment7.xml]

<!DOCTYPE tp:taxon-treatment
  PUBLIC "-//TaxonX//DTD Taxonomic Treatment Publishing DTD v0 20100105//EN" "tax-treatment-NSO.dtd">
<tp:taxon-treatment xmlns:tp="http://www.plazi.org/taxpub"><tp:treatment-meta><kwd-group><label>Taxon classification</label><kwd>
                <named-content content-type="kingdom">Fungi</named-content>
              </kwd><kwd>
                <named-content content-type="order">Diaporthales</named-content>
              </kwd><kwd>
                <named-content content-type="family">Diaporthaceae</named-content>
              </kwd></kwd-group><mixed-citation publication-type="journal"><person-group><name><surname>Aumentado</surname><given-names>Herbert Dustin R.</given-names></name><name><surname>Jayawardena</surname><given-names>Ruvishika S.</given-names></name><name><surname>Apurillo</surname><given-names>Carlo Chris</given-names></name><name><surname>Phukhamsakda</surname><given-names>Chayanard</given-names></name><name><surname>Jones</surname><given-names>E. B. Gareth</given-names></name><name><surname>McKenzie</surname><given-names>Eric H. C.</given-names></name><name><surname>Hyde</surname><given-names>Kevin D.</given-names></name><name><surname>Yu</surname><given-names>Long-Feng</given-names></name><name><surname>Wang</surname><given-names>Yong</given-names></name></person-group><article-title>Putative palm pathogens: Novel species and new host records of leaf disease-associated microfungi (<tp:taxon-name><tp:taxon-name-part taxon-name-part-type="phylum" reg="Ascomycota">Ascomycota</tp:taxon-name-part></tp:taxon-name>) on <italic><tp:taxon-name><tp:taxon-name-part taxon-name-part-type="genus" reg="Nypa">Nypa</tp:taxon-name-part> <tp:taxon-name-part taxon-name-part-type="species" reg="fruticans">fruticans</tp:taxon-name-part></tp:taxon-name></italic> in Thailand</article-title><source>MycoKeys</source><day>06</day><month>04</month><year>2026</year><volume>130</volume><fpage>315</fpage><lpage>353</lpage><pub-id pub-id-type="doi">10.3897/mycokeys.130.175665</pub-id></mixed-citation></tp:treatment-meta><tp:nomenclature><tp:taxon-name><object-id xmlns:xlink="http://www.w3.org/1999/xlink" content-type="arpha" xlink:type="simple">52BE11CA-F7D0-5E01-A19C-65469E520764</object-id>
                    		<tp:taxon-name-part taxon-name-part-type="genus" reg="Diaporthe">Diaporthe</tp:taxon-name-part> <tp:taxon-name-part taxon-name-part-type="species" reg="arecae">arecae</tp:taxon-name-part>
                    	
                    		<object-id xmlns:xlink="http://www.w3.org/1999/xlink" content-type="mycobank" xlink:type="simple">MycoBank No: 802924</object-id>
                    		<object-id xmlns:xlink="http://www.w3.org/1999/xlink" xlink:type="simple">Index Fungorum: IF802924</object-id>
                    		<object-id xmlns:xlink="http://www.w3.org/1999/xlink" xlink:type="simple">Facesoffungi Number: FoF08405</object-id>
                    	</tp:taxon-name><tp:taxon-authority>(H.C. Srivast., Zakia &amp; Govindar.) R.R. Gomes, Glienke and Crous, Persoonia 31, 16 (2013)</tp:taxon-authority><xref ref-type="fig" rid="F4">Figs 4</xref><xref ref-type="fig" rid="F9">, 9</xref></tp:nomenclature><tp:treatment-sec sec-type="Description"><title>Description.</title><p>Associated with leaf spots of <italic><tp:taxon-name><tp:taxon-name-part taxon-name-part-type="genus" reg="Nypa">Nypa</tp:taxon-name-part> <tp:taxon-name-part taxon-name-part-type="species" reg="fruticans">fruticans</tp:taxon-name-part></tp:taxon-name></italic>. <bold><italic>Leaf spots</italic></bold> necrotic, initially round, then expand and elongate to irregularly oval, brown with a darker brown margin. <bold>Asexual morph</bold>: On alfalfa stem on <abbrev xmlns:xlink="http://www.w3.org/1999/xlink" xlink:title="water agar" xlink:type="simple">WA</abbrev>: <bold><italic>conidiomata</italic></bold> pycnidia 220–460 μm diam., solitary or aggregate, semi-immersed to submerged, black, sub-globose to globose, ostiolate with abundant pale white conidial cirri. <bold><italic>Conidiophores</italic></bold> 12.5–24.5 × 1.5–3.2 μm (20.2 ± 2.3 × 2.1 ± 0.5 μm, <italic>n = 30</italic>, l/w: 9.6), hyaline, cylindrical, septate, unbranched, straight, or slightly curved, tapering towards the apex. <bold><italic>Conidiogenous cells</italic></bold>, 5.5–9 × 1.4–2.2 μm (7.8 ± 0.8 × 1.9 ± 0.2 μm, <italic>n = 30</italic>, l/w: 4.1), aseptate, hyaline, ellipsoidal to fusoid, and eguttulate. <bold><italic>Alpha conidia</italic></bold> 6.5–10.5 × 2–3.2 μm (8.2 × 2.5 μm, <italic>n = 50</italic>, l/w: 3.3), aseptate, hyaline, ellipsoidal to fusoid, multi-guttulate, base acute to acuminate. <bold><italic>Beta conidia</italic></bold> and <bold><italic>gamma conidia</italic></bold> not observed. <bold>Sexual morph</bold>: Not observed.</p></tp:treatment-sec><tp:treatment-sec sec-type="Culture characteristics"><title>Culture characteristics.</title><p>Colonies on PDA media, reaching 52.5 mm, when incubated at room temperatures (28 ± 2 °C) for 7 days, produce three morphotypes: a) white, flat, filamentous, sparse aerial mycelium with circular and irregular margin, and reverse is orange yellow with visible submerged conidiomata; b) white, flat with entire margin, and reverse is yellow; c) gray, flat, floccose to woolly with entire margin and reverse is pale gray with concentric darker gray zones radiating from the center.</p></tp:treatment-sec><tp:treatment-sec sec-type="Specimen examined"><title>Specimen examined.</title><p>Thailand • Prachuap Khiri Khan, Pran Buri District, Fang Tha, Wang Pong, associated with leaf spots of <italic><tp:taxon-name><tp:taxon-name-part taxon-name-part-type="genus" reg="Nypa">Nypa</tp:taxon-name-part> <tp:taxon-name-part taxon-name-part-type="species" reg="fruticans">fruticans</tp:taxon-name-part></tp:taxon-name></italic> (<tp:taxon-name><tp:taxon-name-part taxon-name-part-type="family" reg="Arecaceae">Arecaceae</tp:taxon-name-part></tp:taxon-name>), 4 May 2024–January 2025, H. D. Aumentado, dried culture permanently preserved in a metabolically inactive state MFLU25-0406, MFLU25-0407, MFLU25-0408, MFLU25-0409; living cultures <abbrev xmlns:xlink="http://www.w3.org/1999/xlink" content-type="institution" xlink:title="Mae Fah Luang University Culture Collection, Chiang Rai, Thailand" xlink:type="simple">MFLUCC</abbrev> 26-0134, <abbrev xmlns:xlink="http://www.w3.org/1999/xlink" content-type="institution" xlink:title="Mae Fah Luang University Culture Collection, Chiang Rai, Thailand" xlink:type="simple">MFLUCC</abbrev> 26-0135, <abbrev xmlns:xlink="http://www.w3.org/1999/xlink" content-type="institution" xlink:title="Mae Fah Luang University Culture Collection, Chiang Rai, Thailand" xlink:type="simple">MFLUCC</abbrev> 26-0136, <abbrev xmlns:xlink="http://www.w3.org/1999/xlink" content-type="institution" xlink:title="Mae Fah Luang University Culture Collection, Chiang Rai, Thailand" xlink:type="simple">MFLUCC</abbrev> 26-0137.</p></tp:treatment-sec><tp:treatment-sec sec-type="GenBank accession numbers"><title>GenBank accession numbers.</title><p>ITS = <ext-link xmlns:xlink="http://www.w3.org/1999/xlink" xlink:href="PX612258" ext-link-type="gen" xlink:type="simple">PX612258</ext-link>, <ext-link xmlns:xlink="http://www.w3.org/1999/xlink" xlink:href="PX612256" ext-link-type="gen" xlink:type="simple">PX612256</ext-link>, <ext-link xmlns:xlink="http://www.w3.org/1999/xlink" xlink:href="PX612259" ext-link-type="gen" xlink:type="simple">PX612259</ext-link>, <ext-link xmlns:xlink="http://www.w3.org/1999/xlink" xlink:href="PX612257" ext-link-type="gen" xlink:type="simple">PX612257</ext-link>; <italic>TUB2</italic> = <ext-link xmlns:xlink="http://www.w3.org/1999/xlink" xlink:href="PX933452" ext-link-type="gen" xlink:type="simple">PX933452</ext-link>, <ext-link xmlns:xlink="http://www.w3.org/1999/xlink" xlink:href="PX933454" ext-link-type="gen" xlink:type="simple">PX933454</ext-link>, <ext-link xmlns:xlink="http://www.w3.org/1999/xlink" xlink:href="PX933453" ext-link-type="gen" xlink:type="simple">PX933453</ext-link>, <ext-link xmlns:xlink="http://www.w3.org/1999/xlink" xlink:href="PX933455" ext-link-type="gen" xlink:type="simple">PX933455</ext-link>; <italic>TEF1α</italic> = <ext-link xmlns:xlink="http://www.w3.org/1999/xlink" xlink:href="PX939438" ext-link-type="gen" xlink:type="simple">PX939438</ext-link>, <ext-link xmlns:xlink="http://www.w3.org/1999/xlink" xlink:href="PX939440" ext-link-type="gen" xlink:type="simple">PX939440</ext-link>, <ext-link xmlns:xlink="http://www.w3.org/1999/xlink" xlink:href="PX939439" ext-link-type="gen" xlink:type="simple">PX939439</ext-link>, <ext-link xmlns:xlink="http://www.w3.org/1999/xlink" xlink:href="PX939441" ext-link-type="gen" xlink:type="simple">PX939441</ext-link>; <italic>CAL</italic> = <ext-link xmlns:xlink="http://www.w3.org/1999/xlink" xlink:href="PX933456" ext-link-type="gen" xlink:type="simple">PX933456</ext-link>, <ext-link xmlns:xlink="http://www.w3.org/1999/xlink" xlink:href="PX933458" ext-link-type="gen" xlink:type="simple">PX933458</ext-link>, <ext-link xmlns:xlink="http://www.w3.org/1999/xlink" xlink:href="PX933457" ext-link-type="gen" xlink:type="simple">PX933457</ext-link>, <ext-link xmlns:xlink="http://www.w3.org/1999/xlink" xlink:href="PX933459" ext-link-type="gen" xlink:type="simple">PX933459</ext-link>; <italic>HIS3</italic> = <ext-link xmlns:xlink="http://www.w3.org/1999/xlink" xlink:href="PX933460" ext-link-type="gen" xlink:type="simple">PX933460</ext-link>, <ext-link xmlns:xlink="http://www.w3.org/1999/xlink" xlink:href="PX933462" ext-link-type="gen" xlink:type="simple">PX933462</ext-link>, <ext-link xmlns:xlink="http://www.w3.org/1999/xlink" xlink:href="PX933461" ext-link-type="gen" xlink:type="simple">PX933461</ext-link>, <ext-link xmlns:xlink="http://www.w3.org/1999/xlink" xlink:href="PX933463" ext-link-type="gen" xlink:type="simple">PX933463</ext-link>.</p></tp:treatment-sec><tp:treatment-sec sec-type="Hosts and distribution"><title>Hosts and distribution.</title><p>Cosmopolitan. Mangrove species: <italic><tp:taxon-name><tp:taxon-name-part taxon-name-part-type="genus" reg="Annona">Annona</tp:taxon-name-part> <tp:taxon-name-part taxon-name-part-type="species" reg="glabra">glabra</tp:taxon-name-part></tp:taxon-name></italic>, <italic><tp:taxon-name><tp:taxon-name-part taxon-name-part-type="genus" reg="Bruguiera">Bruguiera</tp:taxon-name-part></tp:taxon-name></italic> spp., <italic><tp:taxon-name><tp:taxon-name-part taxon-name-part-type="genus" reg="Kandelia">Kandelia</tp:taxon-name-part> <tp:taxon-name-part taxon-name-part-type="species" reg="candel">candel</tp:taxon-name-part></tp:taxon-name></italic>, <italic><tp:taxon-name><tp:taxon-name-part taxon-name-part-type="genus" reg="Lumnitzera">Lumnitzera</tp:taxon-name-part></tp:taxon-name></italic> spp., <italic><tp:taxon-name><tp:taxon-name-part taxon-name-part-type="genus" reg="Millettia">Millettia</tp:taxon-name-part> <tp:taxon-name-part taxon-name-part-type="species" reg="pinnata">pinnata</tp:taxon-name-part></tp:taxon-name></italic>, <italic><tp:taxon-name><tp:taxon-name-part taxon-name-part-type="genus" reg="Rhizophora">Rhizophora</tp:taxon-name-part></tp:taxon-name></italic> spp., <italic><tp:taxon-name><tp:taxon-name-part taxon-name-part-type="genus" reg="Sonneratia">Sonneratia</tp:taxon-name-part></tp:taxon-name></italic> spp., <italic><tp:taxon-name><tp:taxon-name-part taxon-name-part-type="genus" reg="Xylocarpus">Xylocarpus</tp:taxon-name-part></tp:taxon-name></italic> spp.; <tp:taxon-name><tp:taxon-name-part taxon-name-part-type="family" reg="Arecaceae">Arecaceae</tp:taxon-name-part></tp:taxon-name>: <italic><tp:taxon-name><tp:taxon-name-part taxon-name-part-type="genus" reg="Areca">Areca</tp:taxon-name-part> <tp:taxon-name-part taxon-name-part-type="species" reg="catechu">catechu</tp:taxon-name-part></tp:taxon-name></italic>, <italic><tp:taxon-name><tp:taxon-name-part taxon-name-part-type="genus" reg="Arenga">Arenga</tp:taxon-name-part> <tp:taxon-name-part taxon-name-part-type="species" reg="engleri">engleri</tp:taxon-name-part></tp:taxon-name></italic>, <italic><tp:taxon-name><tp:taxon-name-part taxon-name-part-type="genus" reg="Chamaerops">Chamaerops</tp:taxon-name-part> <tp:taxon-name-part taxon-name-part-type="species" reg="humilis">humilis</tp:taxon-name-part></tp:taxon-name></italic>, <italic><tp:taxon-name><tp:taxon-name-part taxon-name-part-type="genus" reg="Chrysalidocarpus">Chrysalidocarpus</tp:taxon-name-part> <tp:taxon-name-part taxon-name-part-type="species" reg="lutescens">lutescens</tp:taxon-name-part></tp:taxon-name></italic>, <italic><tp:taxon-name><tp:taxon-name-part taxon-name-part-type="genus" reg="Dypsis">Dypsis</tp:taxon-name-part> <tp:taxon-name-part taxon-name-part-type="species" reg="lutescens">lutescens</tp:taxon-name-part></tp:taxon-name></italic>, <italic><tp:taxon-name><tp:taxon-name-part taxon-name-part-type="genus" reg="Livistona">Livistona</tp:taxon-name-part> <tp:taxon-name-part taxon-name-part-type="species" reg="chinensis">chinensis</tp:taxon-name-part></tp:taxon-name></italic>, <italic><tp:taxon-name><tp:taxon-name-part taxon-name-part-type="genus" reg="Phoenix">Phoenix</tp:taxon-name-part> <tp:taxon-name-part taxon-name-part-type="species" reg="canariensis">canariensis</tp:taxon-name-part></tp:taxon-name></italic>, <italic><tp:taxon-name><tp:taxon-name-part taxon-name-part-type="genus" reg="Phoenix">Phoenix</tp:taxon-name-part> <tp:taxon-name-part taxon-name-part-type="species" reg="paludosa">paludosa</tp:taxon-name-part></tp:taxon-name></italic>, <italic><tp:taxon-name><tp:taxon-name-part taxon-name-part-type="genus" reg="Phoenix">P.</tp:taxon-name-part> <tp:taxon-name-part taxon-name-part-type="species" reg="dactylifera">dactylifera</tp:taxon-name-part></tp:taxon-name></italic>, <italic><tp:taxon-name><tp:taxon-name-part taxon-name-part-type="genus" reg="Trachycarpus">Trachycarpus</tp:taxon-name-part> <tp:taxon-name-part taxon-name-part-type="species" reg="fortunei">fortunei</tp:taxon-name-part></tp:taxon-name></italic> (<xref ref-type="bibr" rid="B84">Pereira et al. 2023</xref>; <xref ref-type="bibr" rid="B7">Aumentado et al. 2024b</xref>; <xref ref-type="bibr" rid="B29">Farr and Rossman 2026</xref>).</p></tp:treatment-sec><tp:treatment-sec sec-type="Notes"><title>Notes.</title><p>Based on the concatenated gene tree phylogeny, all four strains of <italic><tp:taxon-name><tp:taxon-name-part taxon-name-part-type="genus" reg="Diaporthe">Diaporthe</tp:taxon-name-part></tp:taxon-name></italic> grouped with <italic><tp:taxon-name><tp:taxon-name-part taxon-name-part-type="genus" reg="Diaporthe">D.</tp:taxon-name-part> <tp:taxon-name-part taxon-name-part-type="species" reg="arecae">arecae</tp:taxon-name-part></tp:taxon-name></italic> (including its synonymous taxa) with varied <abbrev xmlns:xlink="http://www.w3.org/1999/xlink" xlink:title="Maximum likelihood" xlink:type="simple">ML</abbrev> and <abbrev xmlns:xlink="http://www.w3.org/1999/xlink" xlink:title="Bayesian posterior probability analyses" xlink:type="simple">PP</abbrev> support values (Fig. <xref ref-type="fig" rid="F4">4</xref>). Two <italic><tp:taxon-name><tp:taxon-name-part taxon-name-part-type="genus" reg="Diaporthe">D.</tp:taxon-name-part> <tp:taxon-name-part taxon-name-part-type="species" reg="arecae">arecae</tp:taxon-name-part></tp:taxon-name></italic> strains (MFLU25-0407, MFLU25-0409) grouped closely with the type strain <italic><tp:taxon-name><tp:taxon-name-part taxon-name-part-type="genus" reg="Diaporthe">D.</tp:taxon-name-part> <tp:taxon-name-part taxon-name-part-type="species" reg="arecae">arecae</tp:taxon-name-part></tp:taxon-name></italic> (CBS 161.64); one <italic><tp:taxon-name><tp:taxon-name-part taxon-name-part-type="genus" reg="Diaporthe">D.</tp:taxon-name-part> <tp:taxon-name-part taxon-name-part-type="species" reg="arecae">arecae</tp:taxon-name-part></tp:taxon-name></italic> strain (MFLU25-0406) grouped with <italic><tp:taxon-name><tp:taxon-name-part taxon-name-part-type="genus" reg="Diaporthe">D.</tp:taxon-name-part> <tp:taxon-name-part taxon-name-part-type="species" reg="arecae">arecae</tp:taxon-name-part></tp:taxon-name></italic> (<italic><tp:taxon-name><tp:taxon-name-part taxon-name-part-type="genus" reg="Diaporthe">D.</tp:taxon-name-part> <tp:taxon-name-part taxon-name-part-type="species" reg="arengae">arengae</tp:taxon-name-part></tp:taxon-name></italic>) (CBS 114979); and one <italic><tp:taxon-name><tp:taxon-name-part taxon-name-part-type="genus" reg="Diaporthe">D.</tp:taxon-name-part> <tp:taxon-name-part taxon-name-part-type="species" reg="arecae">arecae</tp:taxon-name-part></tp:taxon-name></italic> strain (MFLU25-0408) grouped with <italic><tp:taxon-name><tp:taxon-name-part taxon-name-part-type="genus" reg="Diaporthe">D.</tp:taxon-name-part> <tp:taxon-name-part taxon-name-part-type="species" reg="arecae">arecae</tp:taxon-name-part></tp:taxon-name></italic> (<italic><tp:taxon-name><tp:taxon-name-part taxon-name-part-type="genus" reg="Diaporthe">D.</tp:taxon-name-part> <tp:taxon-name-part taxon-name-part-type="species" reg="krabiensis">krabiensis</tp:taxon-name-part></tp:taxon-name></italic>) <abbrev xmlns:xlink="http://www.w3.org/1999/xlink" content-type="institution" xlink:title="Mae Fah Luang University Culture Collection, Chiang Rai, Thailand" xlink:type="simple">MFLUCC</abbrev> 17-2481 with 99 <abbrev xmlns:xlink="http://www.w3.org/1999/xlink" xlink:title="Maximum likelihood" xlink:type="simple">ML</abbrev> and 0.98 <abbrev xmlns:xlink="http://www.w3.org/1999/xlink" xlink:title="Bayesian posterior probability analyses" xlink:type="simple">PP</abbrev> support values. Morphological comparisons revealed no significant differences between the ex-type strains and the isolates identified in this study (Fig. <xref ref-type="fig" rid="F9">9</xref>). Thus, this is the first record of <italic><tp:taxon-name><tp:taxon-name-part taxon-name-part-type="genus" reg="Diaporthe">D.</tp:taxon-name-part> <tp:taxon-name-part taxon-name-part-type="species" reg="arecae">arecae</tp:taxon-name-part></tp:taxon-name></italic> associated with leaf spot of <italic><tp:taxon-name><tp:taxon-name-part taxon-name-part-type="genus" reg="Nypa">N.</tp:taxon-name-part> <tp:taxon-name-part taxon-name-part-type="species" reg="fruticans">fruticans</tp:taxon-name-part></tp:taxon-name></italic>.</p><fig id="F9" position="float" orientation="portrait"><object-id xmlns:xlink="http://www.w3.org/1999/xlink" content-type="doi" xlink:type="simple">10.3897/mycokeys.130.175665.figure9</object-id><object-id xmlns:xlink="http://www.w3.org/1999/xlink" content-type="arpha" xlink:type="simple">BA7D0AD5-D349-518E-8846-D7DFD4A1F6C2</object-id><label>Figure 9.</label><caption><p><italic><tp:taxon-name><tp:taxon-name-part taxon-name-part-type="genus" reg="Diaporthe">Diaporthe</tp:taxon-name-part> <tp:taxon-name-part taxon-name-part-type="species" reg="arecae">arecae</tp:taxon-name-part></tp:taxon-name></italic> (<abbrev xmlns:xlink="http://www.w3.org/1999/xlink" content-type="institution" xlink:title="Mae Fah Luang University Culture Collection, Chiang Rai, Thailand" xlink:type="simple">MFLUCC</abbrev> 26-0134). <bold>a, b</bold>. Leaf spot symptoms on <italic><tp:taxon-name><tp:taxon-name-part taxon-name-part-type="genus" reg="Nypa">Nypa</tp:taxon-name-part> <tp:taxon-name-part taxon-name-part-type="species" reg="fruticans">fruticans</tp:taxon-name-part></tp:taxon-name></italic>; <bold>c–e</bold>. Colony morphotypes on PDA at 1 month post-incubation (obverse, reverse); <bold>f</bold>. Conidiomata on alfalfa stem in <abbrev xmlns:xlink="http://www.w3.org/1999/xlink" xlink:title="water agar" xlink:type="simple">WA</abbrev>; <bold>g</bold>. Vertical section of conidioma; <bold>h–j</bold>. Conidial attachment and conidiophores; <bold>k–q</bold>. Conidia. Scale bars: 1 mm (<bold>f</bold>); 50 μm (<bold>g</bold>); 20 μm (<bold>h</bold>); 10 μm (<bold>i–j, q</bold>); 5 μm (<bold>k–p</bold>).</p></caption><graphic xmlns:xlink="http://www.w3.org/1999/xlink" xlink:href="mycokeys-130-315-g009.jpg" id="oo_1582327.jpg" position="float" orientation="portrait" xlink:type="simple"><uri content-type="original_file" xlink:type="simple">https://binary.pensoft.net/fig/1582327</uri></graphic></fig></tp:treatment-sec><tp:treatment-sec><!--Section generated to contain objects referenced in tp:taxon-treatment.--><fig id="F4" position="float" orientation="portrait"><object-id xmlns:xlink="http://www.w3.org/1999/xlink" content-type="doi" xlink:type="simple">10.3897/mycokeys.130.175665.figure4</object-id><object-id xmlns:xlink="http://www.w3.org/1999/xlink" content-type="arpha" xlink:type="simple">9186E649-B3CF-5FD1-A2BE-E27A75F8A88E</object-id><label>Figure 4.</label><caption><p>Phylogram generated from maximum likelihood analysis based on the concatenated ITS, <italic>TEF1</italic>α, <italic>TUB2</italic>, <italic>CAL</italic>, and <italic>HIS3</italic> sequence data of <italic><tp:taxon-name><tp:taxon-name-part taxon-name-part-type="genus" reg="Diaporthe">Diaporthe</tp:taxon-name-part></tp:taxon-name></italic> section Foeniculina. The tree topology of the <abbrev xmlns:xlink="http://www.w3.org/1999/xlink" xlink:title="Maximum likelihood" xlink:type="simple">ML</abbrev> analysis was identical to the <abbrev xmlns:xlink="http://www.w3.org/1999/xlink" xlink:title="Bayesian posterior probability analyses" xlink:type="simple">PP</abbrev> analysis. Support values for maximum likelihood (<abbrev xmlns:xlink="http://www.w3.org/1999/xlink" xlink:title="Maximum likelihood" xlink:type="simple">ML</abbrev>) ≥ 70% and Bayesian posterior probabilities (<abbrev xmlns:xlink="http://www.w3.org/1999/xlink" xlink:title="Bayesian posterior probability analyses" xlink:type="simple">PP</abbrev>) ≥ 0.90 are annotated at the nodes as <abbrev xmlns:xlink="http://www.w3.org/1999/xlink" xlink:title="Maximum likelihood" xlink:type="simple">ML</abbrev>/<abbrev xmlns:xlink="http://www.w3.org/1999/xlink" xlink:title="Bayesian posterior probability analyses" xlink:type="simple">PP</abbrev>. The tree is rooted with <italic><tp:taxon-name><tp:taxon-name-part taxon-name-part-type="genus" reg="Diaporthe">D.</tp:taxon-name-part> <tp:taxon-name-part taxon-name-part-type="species" reg="bohemiae">bohemiae</tp:taxon-name-part></tp:taxon-name></italic> (CBS 143347) and <italic><tp:taxon-name><tp:taxon-name-part taxon-name-part-type="genus" reg="Diaporthe">D.</tp:taxon-name-part> <tp:taxon-name-part taxon-name-part-type="species" reg="betulicola">betulicola</tp:taxon-name-part></tp:taxon-name></italic> (CFCC 51128). Type strains are in bold and are marked with a “<sup>T,</sup>” and newly identified isolates in this study are in white. Bar = 0.04 represents the estimated number of nucleotide substitutions per site per branch.</p></caption><graphic xmlns:xlink="http://www.w3.org/1999/xlink" xlink:href="mycokeys-130-315-g004.jpg" id="oo_1582322.jpg" position="float" orientation="portrait" xlink:type="simple"><uri content-type="original_file" xlink:type="simple">https://binary.pensoft.net/fig/1582322</uri></graphic></fig></tp:treatment-sec><ref-list><ref id="B84"><mixed-citation xmlns:xlink="http://www.w3.org/1999/xlink" xlink:type="simple">Pereira DS, Hilário S, Gonçalves MF, Phillips AJ (2023) <italic><tp:taxon-name><tp:taxon-name-part taxon-name-part-type="genus">Diaporthe</tp:taxon-name-part></tp:taxon-name></italic> species on palms: Molecular re-assessment and species boundaries delimitation in the <italic><tp:taxon-name><tp:taxon-name-part taxon-name-part-type="genus">D.</tp:taxon-name-part> <tp:taxon-name-part taxon-name-part-type="species">arecae</tp:taxon-name-part></tp:taxon-name></italic> species complex. Microorganisms 11(11): e2717. <ext-link xlink:href="10.3390/microorganisms11112717" ext-link-type="doi" xlink:type="simple">https://doi.org/10.3390/microorganisms11112717</ext-link></mixed-citation></ref><ref id="B7"><mixed-citation xmlns:xlink="http://www.w3.org/1999/xlink" xlink:type="simple">Aumentado HD, Armand A, Phukhamsakda C, Hyde KD, Jones EBG, Jayawardena RS (2024b) Cross-infectivity potential of novel species and new records of <italic><tp:taxon-name><tp:taxon-name-part taxon-name-part-type="genus">Colletotrichum</tp:taxon-name-part></tp:taxon-name></italic> causing anthracnose leaf spots on Thai mangroves and mangrove associates. International Mycological Congress IMC12, Maastricht, Netherlands, 11–15. [Abstract Proceedings pp. 288–289.] <ext-link xlink:href="https://www.ima-mycology.org/images/Congress/IMC12/Proceedings%20IMC12%202024.pdf" ext-link-type="uri" xlink:type="simple">https://www.ima-mycology.org/images/Congress/IMC12/Proceedings%20IMC12%202024.pdf</ext-link></mixed-citation></ref><ref id="B29"><mixed-citation xmlns:xlink="http://www.w3.org/1999/xlink" xlink:type="simple">Farr DF, Rossman AY (2026) Fungal databases. U.S. National Fungus Collections, ARS, USDA. <ext-link xlink:href="https://nt.ars-grin.gov/fungaldatabases/" ext-link-type="uri" xlink:type="simple">https://nt.ars-grin.gov/fungaldatabases/</ext-link></mixed-citation></ref></ref-list></tp:taxon-treatment>
